# Supplementary material for: SETDB1 Overexpression Sets an Intertumoral Transcriptomic Divergence in Non-small Cell Lung Carcinoma
Source: Front Genet. 2020 Dec 2;11:573515. doi: 10.3389/fgene.2020.573515 (PMC7738479; doi:10.3389/fgene.2020.573515)
Supplement: Supplementary file 3 [file Table_2.XLSX]

## Sheet: MARKERS
*** ADC markers specific for either SETDB1-high or -low samples
	baseMean	log2FoldChange	lfcSE	stat	p value	padj value	Sample	mean_Sample	sd_Sample	Control	mean_Control	sd_Control	symbol	log2FC_ADC-high/ADC-low	padj_ADC-high vs. ADC-low	log2FC_SCC-high/SCC-low	padj_SCC-high vs. SCC-low	ADC_high	ADC_low	SCC_high	SCC_low	normal	sd_ADC_high	sd_ADC_low	sd_SCC_high	sd_SCC_low	sd_Normal
ENSG00000135346	89.8947	8.81723	0.468752	18.81	6.25105e-79	3.80256e-77	luad_high	2134.33	13151.2	normal	1.01069	3.03896	CGA	7.08776	1.41749e-50	0.703806	0.227927	2134.33	6.07	27.5	18.1	1.01	13151.2	28.77	151.28	154.24	3.04
ENSG00000270948	7.31887	1.63316	0.0819004	19.9408	1.80064e-88	1.46245e-86	luad_high	11.9565	14.2442	normal	3.78854	2.7307	ENSG00000270948	1.14349	4.4165e-48	0.139723	0.0889658	11.96	5.16	8.25	7.73	3.79	14.24	5.12	6.24	10.26	2.73
ENSG00000274554	6.49863	1.41611	0.0786621	18.0025	1.86387e-72	9.0139e-71	luad_high	16.9916	51.7993	normal	4.10077	3.00521	ENSG00000274554	1.15182	4.33347e-47	0.225288	0.0146539	16.99	16.75	6.18	5.55	4.1	51.8	84.1	3.95	5.89	3.01
ENSG00000212232	46.56	3.91137	0.226284	17.2852	6.0781e-67	2.48019e-65	luad_high	1200.31	8001.53	normal	9.25973	10.7123	SNORD17	3.13584	3.84284e-40	0.0563536	0.87361	1200.31	65.33	35.79	34.48	9.26	8001.53	369.32	44.29	28.43	10.71
ENSG00000175868	37.2396	4.98671	0.312157	15.975	1.90833e-57	5.63514e-56	luad_high	161.391	566.987	normal	3.68346	2.46974	CALCB	3.98298	1.11498e-34	0.68247	0.063945	161.39	31.14	78.61	23.24	3.68	566.99	170.36	420.31	51.63	2.47
ENSG00000276712	4.68274	2.04887	0.114211	17.9394	5.80877e-72	2.75247e-70	luad_high	7.03796	6.02051	normal	1.81948	1.92787	MIR7111	1.10275	1.71649e-29	0.0630245	0.571635	7.04	3.67	5.76	5.35	1.82	6.02	4.37	5.03	4.38	1.93
ENSG00000212493	4.95845	1.51338	0.096427	15.6946	1.64719e-55	4.517e-54	luad_high	7.92066	6.27285	normal	2.67902	2.57398	SNORD19	1.04678	9.31582e-29	0.216533	0.0281599	7.92	4.09	5.7	4.58	2.68	6.27	5.76	4.55	4.47	2.57
ENSG00000141527	401.259	4.21941	0.173179	24.3645	4.0706e-131	1.1204e-128	luad_high	890.439	1264.21	normal	47.823	26.0669	CARD14	2.00334	5.14102e-28	0.118899	0.628329	890.44	222.02	455.17	419.12	47.82	1264.21	332.55	427.62	302.36	26.07
ENSG00000103375	3.67842	-1.75101	0.111582	-15.6926	1.69966e-55	4.65518e-54	luad_high	2.14276	2.5805	normal	6.10641	4.97941	AQP8	-1.27892	7.70039e-25	-0.192709	0.220676	2.14	5.22	3.46	2.51	6.11	2.58	12.62	12.7	3.94	4.98
ENSG00000122136	27.1684	5.41815	0.347376	15.5973	7.58878e-55	2.03107e-53	luad_high	111.664	442.069	normal	2.60588	3.07088	OBP2A	3.68489	3.47008e-24	0.152602	0.768307	111.66	8.79	7.77	6.98	2.61	442.07	27.81	20.77	11.46	3.07
ENSG00000261762	62.2056	4.63329	0.189704	24.4238	9.55347e-132	2.67912e-129	luad_high	148.731	288.847	normal	5.98184	4.15591	ENSG00000261762	1.89788	1.01822e-22	0.257997	0.270795	148.73	39.89	65.89	55.03	5.98	288.85	46.34	54.61	44.93	4.16
ENSG00000122711	14.7911	5.43886	0.35476	15.3311	4.74091e-53	1.1803e-51	luad_high	1970.13	19073.6	normal	1.43569	1.36446	SPINK4	3.54626	1.30509e-22	0.0907883	0.870464	1970.13	241.37	4.73	2.9	1.44	19073.6	1500.53	18.1	8.48	1.36
ENSG00000233461	375.572	3.06454	0.162201	18.8935	1.29035e-79	8.0808e-78	luad_high	572.552	816.492	normal	68.3919	31.5761	ENSG00000233461	1.68147	1.61601e-22	-0.292301	0.146497	572.55	178.68	486.69	596.13	68.39	816.49	128.39	505.59	879.88	31.58
ENSG00000243468	2.77272	2.19987	0.131714	16.7018	1.27111e-62	4.49823e-61	luad_high	6.18715	6.70323	normal	1.37958	1.35711	INGX	1.04099	2.36026e-22	0.0395374	0.858418	6.19	3.05	1.69	1.67	1.38	6.7	4.27	2.25	2.36	1.36
ENSG00000169684	214.119	4.40791	0.174194	25.3046	2.84006e-141	1.15123e-138	luad_high	481.647	858.101	normal	22.6948	13.3086	CHRNA5	1.77751	2.64494e-22	0.215959	0.338923	481.65	140.55	237.02	204	22.69	858.1	126.04	159.94	179.68	13.31
ENSG00000201555	3.96569	2.07757	0.124495	16.688	1.60372e-62	5.65282e-61	luad_high	6.13492	4.5629	normal	1.4509	1.43407	ENSG00000201555	1.00505	3.69378e-22	-0.0176363	0.900691	6.13	3.2	4.71	4.53	1.45	4.56	2.66	3.58	4.87	1.43
ENSG00000188107	131.521	3.01157	0.186187	16.175	7.57428e-59	2.3568e-57	luad_high	365.008	1191.47	normal	45.3018	16.8884	EYS	1.92013	4.77342e-22	-0.142814	0.588403	365.01	96.73	74.88	82.58	45.3	1191.47	187.67	80.92	129.23	16.89
ENSG00000158406	148.475	3.17727	0.1899	16.7313	7.75249e-63	2.76541e-61	luad_high	316.832	811.564	normal	35.0282	11.3285	HIST1H4H	1.8714	2.07038e-20	0.0602558	0.837386	316.83	86.6	159.78	153.21	35.03	811.56	86.88	201.86	269.57	11.33
ENSG00000139540	33.781	4.38916	0.247837	17.7099	3.51902e-70	1.58976e-68	luad_high	172.097	625.21	normal	5.82499	4.37489	SLC39A5	2.36715	5.50405e-20	0.313122	0.337482	172.1	33.63	68.03	8.39	5.82	625.21	110.55	492.64	10.87	4.37
ENSG00000167971	55.7407	4.69195	0.21396	21.929	1.37302e-106	1.96854e-104	luad_high	105.249	124.467	normal	4.08257	3.50096	CASKIN1	1.97002	8.29464e-20	0.502221	0.036976	105.25	26.82	86.01	60.68	4.08	124.47	39.75	79.33	65.93	3.5
ENSG00000113303	39.9713	-3.41149	0.224179	-15.2177	2.69852e-52	6.57151e-51	luad_high	10.2598	10.395	normal	108.365	84.3962	BTNL8	-2.18764	1.09308e-19	-0.0522227	0.884599	10.26	46.24	14.49	15.02	108.36	10.39	191.05	19.28	13.71	84.4
ENSG00000166123	2400.12	3.85055	0.134793	28.5663	1.76261e-179	2.31156e-176	luad_high	4983.77	5161.71	normal	345.471	114.781	GPT2	1.29793	1.39761e-19	0.277075	0.0923037	4983.77	2026.96	2634.61	2174.17	345.47	5161.71	1605.49	1943.41	1672.06	114.78
ENSG00000259306	10.2776	5.61382	0.327429	17.1451	6.83309e-66	2.68678e-64	luad_high	13.2304	18.6142	normal	0.152268	0.423774	ENSG00000259306	2.72209	1.77441e-19	0.642953	0.040286	13.23	2.08	22.38	14.36	0.15	18.61	4.53	20.62	14.02	0.42
ENSG00000276170	179.894	-3.69766	0.235966	-15.6703	2.41567e-55	6.58388e-54	luad_high	14.634	23.555	normal	189.148	135.896	LOC101929494	-2.26299	3.44486e-19	-0.179728	0.584054	14.63	70.03	293.06	331.85	189.15	23.56	193.19	457.95	348.58	135.9
ENSG00000233077	19.8448	3.12453	0.168885	18.5009	2.03091e-76	1.13337e-74	luad_high	48.3327	39.2337	normal	5.52483	3.81058	LINC01271	1.53532	5.91268e-19	0.310711	0.125562	48.33	16.62	16.5	13.39	5.52	39.23	12.5	19.98	15.22	3.81
ENSG00000120669	40.3724	5.50569	0.320521	17.1773	3.9245e-66	1.55133e-64	luad_high	111.148	319.964	normal	2.46328	4.2172	SOHLH2	2.8901	1.00101e-18	-0.0147877	0.977107	111.15	41.52	43.97	32.27	2.46	319.96	188.29	152.25	83.02	4.22
ENSG00000171551	235.8	5.75163	0.299534	19.202	3.56385e-82	2.41502e-80	luad_high	717.383	2582.21	normal	13.2846	29.6143	ECEL1	2.79257	1.90213e-18	0.161693	0.712624	717.38	103.55	191.45	171.14	13.28	2582.21	211.52	369.13	436.43	29.61
ENSG00000197768	27.7052	3.3786	0.215267	15.6949	1.63784e-55	4.49412e-54	luad_high	80.1016	117.872	normal	7.74907	6.72922	STPG3	1.97889	2.23059e-18	0.358019	0.184574	80.1	20.24	18.02	14.01	7.75	117.87	23.44	19.79	23.11	6.73
ENSG00000279878	19.0483	4.80212	0.270675	17.7413	2.01224e-70	9.14617e-69	luad_high	59.3813	75.27	normal	2.10811	2.70964	ENSG00000279878	2.30366	3.51433e-17	0.34735	0.299448	59.38	12.06	12.92	10.13	2.11	75.27	23.61	35.25	18.78	2.71
ENSG00000099953	5272.93	4.26919	0.224816	18.9897	2.07508e-80	1.3429e-78	luad_high	2632.13	3819.08	normal	136.425	317.423	MMP11	-1.98035	2.27748e-16	-0.112301	0.736786	2632.13	10386.3	6545.43	7075.3	136.42	3819.08	25904.6	9318.99	7948.7	317.42
ENSG00000183087	7577.15	-2.33904	0.128347	-18.2243	3.30891e-74	1.73374e-72	luad_high	3252.48	2381.58	normal	16456.6	4321.31	GAS6	-1.12114	4.06125e-16	-0.0593515	0.757255	3252.48	7074.85	5088.8	5302.65	16456.6	2381.58	6990.54	5836.45	3793.15	4321.31
ENSG00000007314	79.8159	4.25424	0.271073	15.6941	1.66032e-55	4.55023e-54	luad_high	266.718	687.174	normal	13.958	13.7168	SCN4A	2.33633	8.91793e-16	-0.513786	0.127409	266.72	52.81	29.22	41.64	13.96	687.17	108.36	42.79	159.03	13.72
ENSG00000144191	169.162	5.85648	0.301706	19.4112	6.20641e-84	4.4278e-82	luad_high	716.436	1610.28	normal	12.35	15.8713	CNGA3	2.58028	9.22314e-16	-0.356665	0.391782	716.44	119.94	4.2	5.43	12.35	1610.28	522.14	7.21	11.01	15.87
ENSG00000233822	105.981	2.48828	0.137724	18.0672	5.77988e-73	2.85719e-71	luad_high	225.793	287.79	normal	40.251	12.2163	HIST1H2BN	1.16971	1.2396e-15	0.303899	0.0670706	225.79	100.48	93.18	75.46	40.25	287.79	75.59	76.02	50.53	12.22
ENSG00000089199	867.617	6.71238	0.353931	18.9652	3.30789e-80	2.11919e-78	luad_high	7758.86	38531	normal	30.8307	55.2493	CHGB	3.00132	2.69669e-15	0.197898	0.702685	7758.86	617.28	666.51	514.59	30.83	38531	1780.25	2116.28	1851.03	55.25
ENSG00000274641	14.3845	4.65741	0.269171	17.3028	4.47934e-67	1.84082e-65	luad_high	53.8595	263.043	normal	1.17738	1.51351	HIST1H2BO	2.03927	4.20659e-15	-0.302825	0.332106	53.86	7.25	15.63	19.37	1.18	263.04	8.23	15.33	41.68	1.51
ENSG00000260763	23.857	6.69955	0.435353	15.3888	1.94643e-53	4.92283e-52	luad_high	36.7824	92.6837	normal	0.306701	0.686148	ENSG00000260763	3.3482	5.85838e-15	0.246703	0.662196	36.78	3.63	43.65	36.8	0.31	92.68	9.51	69.77	67.17	0.69
ENSG00000179256	41.1139	-2.2968	0.149352	-15.3784	2.28358e-53	5.7592e-52	luad_high	20.0343	14.4621	normal	98.0171	58.3764	SMCO3	-1.24042	1.66655e-14	-0.23788	0.220386	20.03	47.38	16.23	19.35	98.02	14.46	48.43	35.89	14.65	58.38
ENSG00000280587	89.701	3.30668	0.214634	15.4061	1.48899e-53	3.78305e-52	luad_high	194.661	391.798	normal	19.6469	13.2469	ENSG00000280587	1.75508	1.77012e-14	0.269927	0.333869	194.66	57.61	99.58	82.6	19.65	391.8	97.16	208.04	105.24	13.25
ENSG00000161281	385.643	-2.52311	0.135435	-18.6296	1.84877e-77	1.05957e-75	luad_high	160.268	87.5482	normal	921.388	516.22	COX7A1	-1.09633	4.99262e-14	-0.264348	0.113202	160.27	342.73	209.51	251.46	921.39	87.55	251.24	493.2	215.9	516.22
ENSG00000240204	142.525	3.60672	0.204233	17.6598	8.55643e-70	3.82671e-68	luad_high	369.531	716.178	normal	30.2903	25.1118	SMKR1	1.64064	5.06881e-14	0.53913	0.0254293	369.53	118.58	120.39	82.82	30.29	716.18	165.07	109.42	85.86	25.11
ENSG00000131668	609.112	8.91959	0.363236	24.5559	3.73954e-133	1.11908e-130	luad_high	1503.1	2851.2	normal	3.12922	7.80158	BARX1	2.86088	5.18166e-14	0.584163	0.190965	1503.1	207.03	828.29	552.49	3.13	2851.2	839.09	1624.81	826.3	7.8
ENSG00000203999	98.6424	3.35925	0.160182	20.9715	1.19505e-97	1.31247e-95	luad_high	253.805	202.535	normal	24.7094	13.5702	LINC01270	1.27327	7.19307e-14	0.211273	0.309504	253.81	104.97	61.99	53.65	24.71	202.54	95.67	73.27	45.89	13.57
ENSG00000230524	15.8195	4.25811	0.242871	17.5324	8.10401e-69	3.4913e-67	luad_high	25.1382	26.6326	normal	1.32956	1.64557	COL6A4P1	1.70052	2.14118e-13	-0.162246	0.582646	25.14	7.81	21.67	24.31	1.33	26.63	8.85	19.37	28.23	1.65
ENSG00000022267	4996.93	-4.38198	0.154864	-28.2956	3.91508e-176	4.47614e-173	luad_high	881.181	763.351	normal	18371.2	6170.52	FHL1	-1.2168	3.22791e-13	-0.221593	0.268228	881.18	2048.05	1206.93	1407.37	18371.2	763.35	2182.52	1336.5	1647.78	6170.52
ENSG00000167771	325.773	3.58498	0.198008	18.1052	2.89743e-73	1.44512e-71	luad_high	438.987	661.543	normal	36.5334	25.4885	RCOR2	1.53468	4.04456e-13	0.431046	0.0705093	438.99	151.47	588.47	436.54	36.53	661.54	194.62	605.22	658.53	25.49
ENSG00000029993	9028.3	4.11315	0.146143	28.1447	2.77868e-174	2.94997e-171	luad_high	21222	21848.8	normal	1226.33	582.28	HMGB3	1.10249	2.0575e-12	0.40639	0.0180964	21222	9883.6	7656.73	5777.03	1226.33	21848.8	15092.2	8861.96	4769.16	582.28
ENSG00000203645	13.1836	6.39316	0.374954	17.0505	3.46407e-65	1.33963e-63	luad_high	50.2301	171.349	normal	0.592189	0.876788	LINC00501	2.5194	3.44469e-12	0.583049	0.182965	50.23	12.97	48.54	2.93	0.59	171.35	47.69	256.74	6.17	0.88
ENSG00000265800	23.0769	2.4349	0.149495	16.2875	1.21018e-59	3.87092e-58	luad_high	40.5288	42.7398	normal	7.59711	5.27445	ENSG00000265800	1.05869	7.46101e-12	0.392098	0.02018	40.53	19.38	27.91	21.21	7.6	42.74	16.83	15.03	15.36	5.27
ENSG00000165905	1936.06	2.93917	0.145041	20.2644	2.65045e-91	2.37789e-89	luad_high	2527.5	1775.09	normal	329.545	95.8233	LARGE2	1.06598	9.50724e-12	-0.200083	0.286892	2527.5	1207.22	2673.43	3071.14	329.54	1775.09	1174.96	1840.24	2714.67	95.82
ENSG00000197153	6.71743	5.05619	0.294032	17.1961	2.84244e-66	1.1286e-64	luad_high	41.892	291.123	normal	0.306088	0.780846	HIST1H3J	1.71349	2.1397e-11	-0.151285	0.646682	41.89	4	8.03	8.93	0.31	291.12	5.15	7.37	13.48	0.78
ENSG00000092607	315.342	4.33023	0.20424	21.2017	9.21714e-100	1.06749e-97	luad_high	920.143	1306.47	normal	45.703	43.1807	TBX15	1.46255	2.84265e-11	-0.175535	0.534541	920.14	333.89	140.17	158.38	45.7	1306.47	293.89	179.44	154.86	43.18
ENSG00000131050	98.5428	5.72254	0.350364	16.3331	5.73616e-60	1.84938e-58	luad_high	393.845	1236.41	normal	7.45463	8.23951	BPIFA2	2.47282	4.26507e-11	-0.430534	0.351943	393.84	70.9	11.85	15.96	7.45	1236.41	135.97	63.9	53.54	8.24
ENSG00000180535	92.7405	2.9801	0.19214	15.51	2.96784e-54	7.7433e-53	luad_high	229.865	282.276	normal	29.049	32.363	BHLHA15	1.35684	5.09326e-11	-0.0975741	0.731427	229.86	89.74	58.03	62.11	29.05	282.28	126.41	69.84	55.31	32.36
ENSG00000005471	85.365	2.76056	0.178348	15.4784	4.85038e-54	1.25667e-52	luad_high	224.445	498.952	normal	33.0631	50.6057	ABCB4	1.24492	8.00994e-11	-0.332027	0.13495	224.44	94.83	34.76	43.91	33.06	498.95	106.8	24.64	36.19	50.61
ENSG00000250041	17.3372	-2.91068	0.183781	-15.8378	1.70682e-56	4.87231e-55	luad_high	4.90076	6.4233	normal	36.1185	25.6782	ENSG00000250041	-1.31635	8.69287e-11	-0.163319	0.501493	4.9	12.04	15.26	16.86	36.12	6.42	21.8	22.62	13.12	25.68
ENSG00000096696	32113.3	2.7793	0.15321	18.1405	1.52702e-73	7.73728e-72	luad_high	28028.1	21866.6	normal	4082.71	2461.12	DSP	1.07264	9.29172e-11	0.253314	0.190323	28028	13325.8	63825.1	53547.1	4082.71	21866.6	14204.8	44386.6	37133.3	2461.12
*** SSC markers specific for either SETDB1-high or -low samples
	baseMean	log2FoldChange	lfcSE	stat	p value	padj value	Sample	mean_Sample	sd_Sample	Control	mean_Control	sd_Control	symbol	log2FC_ADC-high/ADC-low	padj_ADC-high vs. ADC-low	log2FC_SCC-high/SCC-low	padj_SCC-high vs. SCC-low	ADC_high	ADC_low	SCC_high	SCC_low	normal	sd_ADC_high	sd_ADC_low	sd_SCC_high	sd_SCC_low	sd_Normal
ENSG00000187689	275.002	7.78724	0.384587	20.2483	3.67406e-91	1.83658e-89	lusc_high	8.2206	39.3197	normal	5.02575	19.3788	AMTN	-1.03543	0.0225008	-3.27335	6.0434e-15	8.22	10.48	712.41	3308.81	5.03	39.32	25.66	5210.46	16134.5	19.38
ENSG00000162344	128.834	8.85671	0.52214	16.9623	1.56045e-64	3.6582e-63	lusc_high	68.3697	385.452	normal	0.47294	1.58725	FGF19	-1.39206	0.0110927	3.65329	3.39108e-12	68.37	130.54	740.28	125.85	0.47	385.45	566.73	2641.09	701.42	1.59
ENSG00000125462	133.841	5.30668	0.332018	15.9831	1.67591e-57	3.14243e-56	lusc_high	185.992	458.225	normal	4.96215	4.54395	C1orf61	0.592626	0.111218	3.13747	1.27408e-20	185.99	123.31	383.86	43.58	4.96	458.23	462.53	1061.95	145.03	4.54
ENSG00000105427	376.782	5.01178	0.217268	23.0673	9.8737e-118	9.89344e-116	lusc_high	123.829	137.95	normal	22.0258	23.7857	CNFN	-0.368822	0.131128	-1.87635	1.76128e-17	123.83	159.95	343.88	1262.6	22.03	137.95	216.21	611.64	2610.16	23.79
ENSG00000070501	1565.52	1.91721	0.119869	15.9942	1.40221e-57	2.63367e-56	lusc_high	1483.73	995.126	normal	685.811	188.174	POLB	-0.0706014	0.652037	-0.986322	6.97202e-15	1483.73	1558.3	1398.92	2771.22	685.81	995.13	1075.1	676.17	5222.96	188.17
ENSG00000280710	8.2399	2.0859	0.085692	24.3419	7.06822e-131	9.24237e-129	lusc_high	6.17689	4.72241	normal	3.04639	2.14071	ENSG00000280710	-0.0250525	0.818631	0.427454	7.48634e-15	6.18	6.27	14.79	11.33	3.05	4.72	5.15	12.06	9.18	2.14
ENSG00000213250	26.4707	-1.34126	0.0370129	-36.2376	1.55897e-287	9.93042e-284	lusc_high	21.921	13.8976	normal	48.2414	20.2414	ENSG00000213250	-0.0755764	0.131711	-0.352236	5.22926e-14	21.92	22.3	16.76	21.38	48.24	13.9	12.29	9.71	12.55	20.24
ENSG00000267201	3.37124	3.04282	0.170455	17.8512	2.82963e-71	8.02612e-70	lusc_high	2.60299	2.79442	normal	0.68183	1.09047	LINC01775	-0.083392	0.602589	0.641344	3.13343e-13	2.6	2.77	6.59	4.42	0.68	2.79	2.94	5.87	4.48	1.09
ENSG00000163026	577.376	1.07521	0.066799	16.0963	2.70968e-58	5.21684e-57	lusc_high	545.306	183.19	normal	350.994	78.6183	WDCP	0.150798	0.0403384	0.495717	6.08391e-13	545.31	491.35	887.72	629.62	350.99	183.19	180.46	306.05	215.04	78.62
ENSG00000158786	30.4803	7.16015	0.433482	16.5178	2.73307e-61	5.78655e-60	lusc_high	17.7614	46.5403	normal	0.335515	0.721786	PLA2G2F	-0.293812	0.547986	-2.80381	5.51519e-12	17.76	21.74	14.39	100.59	0.34	46.54	62.27	31.34	217.24	0.72
ENSG00000256940	77.685	3.87863	0.179578	21.5986	1.8498e-103	1.28475e-101	lusc_high	76.4325	85.1708	normal	7.60245	5.78948	LOC105369340	-0.0922153	0.680566	-1.20797	2.45617e-11	76.43	81.5	69.02	159.47	7.6	85.17	81.68	62.17	225.79	5.79
ENSG00000112290	859.962	2.90386	0.145293	19.9862	7.26438e-89	3.3953e-87	lusc_high	501.494	454.53	normal	209.465	88.177	WASF1	0.148941	0.399085	1.00715	4.43696e-11	501.49	452.23	2129.43	1059.23	209.46	454.53	333.62	1861.23	979.21	88.18
** columns S-W, expression levels
** columns X-AB, standard deviations
