# Supplementary material for: SETDB1 Overexpression Sets an Intertumoral Transcriptomic Divergence in Non-small Cell Lung Carcinoma
Source: Front Genet. 2020 Dec 2;11:573515. doi: 10.3389/fgene.2020.573515 (PMC7738479; doi:10.3389/fgene.2020.573515)
Supplement: Supplementary file 4 [file Table_3.XLSX]

## Sheet: GSEA_results
***GSEA results
SCC//high vs low	HALLMARK	pval	padj	ES	NES	nMoreExtreme	size	no leadingedge gene	leadingEdge genes
	AMINOACYL_TRNA_BIOSYNTHESIS	0.00729927	0.030856	0.606418	1.78545	3	22	13	TARS2 DARS2 IARS2 AARS2 PARS2 EARS2 SARS2 VARS2 MARS2 LARS2 HARS2 CARS2 NARS2
	LYSINE_DEGRADATION	0.00181818	0.0126625	0.561842	1.91635	0	44	15	SETDB1 ASH1L EHMT2 EHMT1 NSD2 SETD1B SETD1A PIPOX AADAT NSD1 ALDH9A1 SUV39H1 DOT1L KMT5B SETD2
	DNA_REPLICATION	0.00904159	0.0350362	0.522142	1.70063	4	36	20	POLE MCM3 POLA1 MCM2 LIG1 DNA2 RPA1 MCM6 FEN1 POLA2 RPA4 RFC3 MCM4 POLD1 RFC5 RFC1 RFC4 MCM7 POLD3 MCM5
	SPLICEOSOME	0.00170068	0.0126625	0.513327	2.09479	0	126	59	PRPF3 SF3B4 RBM8A DDX42 HNRNPU SNRNP200 DHX8 RBMX DDX46 U2SURP CHERP TCERG1 PRPF40B EFTUD2 HNRNPK SRSF1 PRPF8 CDC5L AQR HNRNPA3 THOC1 THOC2 HNRNPM NCBP1 HNRNPA1 ACIN1 SF3B1 PRPF4 HNRNPA1L2 SNRPE DHX16 PRPF19 HSPA1L PRPF40A SF3B2 SF3B3 DDX23 DDX39B TRA2B DHX38 SF3A2 NCBP2 RBM25 SF3A1 DDX5 SRSF2 TXNL4A CDC40 CRNKL1 XAB2 SNRPA ISY1 WBP11 SNRNP70 SART1 PRPF38A SRSF6 PRPF38B SRSF10
	INOSITOL_PHOSPHATE_METABOLISM	0.0034904	0.0170846	0.471337	1.68111	1	54	12	PI4KB PIP5K1A PIP4K2B INPP5E ITPKB PIK3C2B PIK3C3 OCRL PI4KA INPPL1 PIK3CA PLCG1
	CELL_CYCLE	0.00169779	0.0126625	0.435473	1.77425	0	124	60	E2F3 TFDP2 SMC3 MCM3 STAG1 CCNB3 ANAPC2 ATR MCM2 TP53 GADD45G BUB1B ANAPC1 CDC14B SMC1A CREBBP ESPL1 MCM6 ORC3 ORC2 TFDP1 SMAD4 CDKN1B CDKN1C CDC16 WEE1 CDC7 WEE2 E2F5 ANAPC7 EP300 ABL1 E2F1 SMAD2 CDK2 MCM4 CDC23 PRKDC CDC6 CDC25C ORC1 CCNE2 TTK CHEK1 GSK3B STAG2 MCM7 SMAD3 CDC27 BUB1 CDC25A MCM5 CDKN2C SKP2 HDAC2 CUL1 ATM PLK1 CCNB2 RBL1
	MAPK_SIGNALING_PATHWAY	0.00763359	0.0315522	-0.303861	-1.42011	2	267	94	RRAS RAP1A CDC42 GNG12 PLA2G2F TGFBR2 IL1R1 IL1B RPS6KA1 PTPRR IL1A TGFB3 TGFB1 PDGFB RASGRF1 PLA2G1B MAPKAPK3 RAP1B RRAS2 HSPB1 FGF7 NRAS RASGRP4 GADD45A HSPA2 RPS6KA4 LAMTOR3 DUSP6 MAPK1 TNFRSF1A PPP3CB CD14 MAP3K8 PPP3CA MKNK2 MEF2C MAP3K5 MRAS CACNA2D2 GADD45B MAP3K6 CACNA1G PPP3CC DUSP2 RAC2 RAC1 FAS PDGFRB CACNG3 DUSP5 MAPK11 HSPA8 NTF4 PLA2G12B RPS6KA2 CACNA1C CACNG6 PLA2G5 DUSP1 PPP3R1 PP…
	JAK_STAT_SIGNALING_PATHWAY	0.00243902	0.0126625	-0.338312	-1.46878	0	155	59	IFNGR1 CSF2 IL4R CSF3 IFNL1 CISH IL4 OSMR STAT4 IL5RA IL20RB CSF3R IL24 LIF IL10 IFNAR1 IFNGR2 IL13RA1 IL7R IL7 IFNAR2 IL6ST IL11 BCL2L1 IL2 STAM2 TSLP IL12RB2 STAM IL20 SPRED1 IL10RB SOCS3 IL13 OSM IL22 SOCS2 IL23R CRLF2 AKT1 CBLC SPRY1 LEP SOS2 IL12B IFNK IFNL2 IL15 SOCS4 IL10RA CSF2RA SOCS1 CLCF1 IFNL3 IL20RA JAK3 CNTF LEPR PIK3R1
	DILATED_CARDIOMYOPATHY	0.00224719	0.0126625	-0.38293	-1.54616	0	90	43	ITGA3 TGFB3 TGFB1 ITGB6 ACTB ITGAV MYL3 ITGA5 ITGB3 DES CACNA2D2 ITGB1 SGCB TPM1 TPM4 PLN ITGA1 CACNG3 SGCA CACNA1C ITGB5 ITGA6 ITGA4 IGF1 CACNG6 ADCY9 ADCY2 ITGA2 SGCD TNNI3 CACNA2D4 TPM2 ADRB1 CACNA1D CACNG7 TNNC1 ACTG1 ITGB4 TNF ITGA11 ITGB7 ITGA8 PRKACB
	ANTIGEN_PROCESSING_AND_PRESENTATION	0.0116822	0.0426058	-0.383532	-1.4992	4	80	27	HLA-E LGMN HSPA2 HLA-G HLA-DMA HLA-DMB B2M HLA-DRA HLA-DQB1 CALR HLA-DRB1 HLA-C HLA-B HLA-DRB5 HSPA8 PSME1 CTSB HLA-DPB1 CD4 HLA-A IFI30 CTSS HLA-F PSME2 HLA-DPA1 CD74 HLA-DQA1
	HUNTINGTONS_DISEASE	0.00248756	0.0126625	-0.394234	-1.7379	0	172	85	GPX1 SDHB ATP5PB CLTB COX8C NDUFA6 NDUFC2 CREB3L1 POLR2L POLR2K TGM2 NDUFB1 UQCR11 HDAC1 AP2S1 ATP5F1E SLC25A5 NDUFB2 UQCR10 COX7A2 SOD2 NDUFB8 DNAL1 IFT57 COX4I2 NDUFC1 ITPR1 CYCS SDHD NDUFB3 DNAI2 NDUFS6 COX7A2L UQCRC1 UQCRFS1 UQCRQ NDUFB9 ATP5PD POLR2G DNAI1 NDUFA5 GRIN1 NDUFA4 POLR2C CYC1 NDUFA3 POLR2J NDUFB7 DCTN2 COX8A NDUFA2 VDAC3 COX7B ATP5F1C BAX NDUFS5 UQCRH CREB3L2 NDUFB10 ATP5PO NDUFA…
	APOPTOSIS	0.00230415	0.0126625	-0.396302	-1.57706	0	87	35	IL1R1 IL1B IL1A IRAK2 TNFRSF10D BAD IL1RAP ENDOD1 BID TNFRSF1A PPP3CB CASP7 PPP3CA BCL2L1 BIRC3 TNFSF10 MYD88 TRADD PPP3CC TNFRSF10C CYCS IRAK3 FAS CAPN1 NFKBIA BIRC2 BAX PPP3R1 NFKB1 CASP10 AKT1 FADD CHP1 CASP3 PRKAR2A
	TOLL_LIKE_RECEPTOR_SIGNALING_PATHWAY	0.002331	0.0126625	-0.398359	-1.63063	0	102	37	CXCL8 LY96 IL1B TLR2 CD86 MAPK1 CD14 IFNAR1 MAP3K8 IFNAR2 CTSK CD40 MYD88 TOLLIP RAC1 CD80 NFKBIA TLR4 MAPK11 CCL3 CXCL10 TLR8 NFKB1 CXCL11 AKT1 FADD IL12B MAP2K3 MAPK12 CHUK MAPK14 TAB2 IRF3 MAPK3 TLR3 PIK3R1 TNF
	ARRHYTHMOGENIC_RIGHT_VENTRICULAR_CARDIOMYOPATHY_ARVC	0.0045977	0.0207914	-0.400708	-1.55032	1	74	34	ITGA3 ITGB6 ACTB ACTN1 ITGAV ITGA5 ITGB3 DES CACNA2D2 ITGB1 SGCB GJA1 CTNNA2 ITGA1 CACNG3 SGCA CACNA1C ITGB5 ITGA6 ITGA4 CACNG6 ITGA2 SGCD CACNA2D4 CACNA1D DSC2 CACNG7 CTNNB1 ACTG1 ITGB4 ITGA11 ITGB7 ITGA8 JUP
	PPAR_SIGNALING_PATHWAY	0.00694444	0.0300388	-0.405418	-1.55048	2	69	23	FABP4 FABP5 CD36 ACOX2 SCP2 LPL PLTP ILK MMP1 CYP4A11 CYP8B1 ANGPTL4 ACAA1 DBI GK ACSL5 FABP3 SLC27A4 ACSL4 NR1H3 ACOX3 ACSL1 FABP6
	PEROXISOME	0.00452489	0.0207914	-0.410507	-1.6065	1	78	38	HMGCL PRDX5 PEX2 CROT ACOX2 SCP2 FAR1 PEX3 ABCD3 XDH SLC25A17 PEX13 ACAA1 SOD2 PEX10 ACSL5 DAO ACOT8 PEX16 PXMP4 ACSL4 PEX7 ACOX3 MVK PEX14 ACSL1 CAT GSTK1 PAOX HAO2 DDO AMACR HSD17B4 AGPS PHYH ACOX1 PEX11G MPV17
	CHEMOKINE_SIGNALING_PATHWAY	0.00250627	0.0126625	-0.417375	-1.85192	0	186	68	CXCL8 RAP1A CXCL1 CDC42 PPBP GNG12 RHOA CXCL3 CCL23 CXCL2 CCL13 GNAI3 RAP1B CCL24 CXCL6 GNAI2 GNG5 FGR NRAS CCL22 VAV3 CCL28 MAPK1 GRK4 CCL18 PXN CXCR1 PRKCZ CCL20 PF4 GNB1 GNB2 CXCL16 CCL17 CCL14 BCAR1 GNGT2 LYN CCR1 CCL7 RAC2 RAC1 PF4V1 GNG10 GNG11 CCL2 GRK5 GNAI1 CCL3L1 NFKBIA CCL3 CCR9 CXCL10 CCL16 GNG2 CXCL5 SHC4 CCR2 NFKB1 CCL11 CXCL11 AKT1 ARRB2 GNG7 ADCY9 ADCY2 SOS2 RASGRP2
	CELL_ADHESION_MOLECULES_CAMS	0.00243309	0.0126625	-0.418336	-1.78214	0	129	57	SDC4 CD58 CLDN2 CDH15 CDH3 ITGAV CLDN6 HLA-E CLDN9 ICAM1 CD86 CD99 HLA-G HLA-DMA HLA-DMB HLA-DRA HLA-DQB1 CD40 HLA-DRB1 HLA-C ITGB1 HLA-B CD80 JAM2 ESAM HLA-DRB5 PECAM1 ITGB2 HLA-DPB1 CD4 SDC2 HLA-A PVR NECTIN2 CADM3 NECTIN3 SELL ITGA6 ITGA4 ITGAM HLA-F SDC3 PDCD1LG2 CD28 SELP CLDN5 CD34 NEGR1 SDC1 CLDN18 HLA-DPA1 CLDN17 ICOS ICAM2 SIGLEC1 ICAM3 HLA-DQA1
	FOCAL_ADHESION	0.00244499	0.0126625	-0.418682	-1.88755	0	199	84	RAP1A CDC42 RHOA CAV1 ITGA3 MYL9 PDGFB LAMC2 RASGRF1 ITGB6 ACTB ACTN1 ITGAV ITGA5 RAP1B BAD ITGB3 ILK ZYX CAV2 PDGFC VASP VAV3 MYL12B MAPK1 PGF PXN VEGFB COL5A3 BIRC3 TNR MYL12A THBS1 ITGB1 COL6A2 BCAR1 COL3A1 RAC2 COL5A2 RAC1 PPP1CA LAMA3 COL1A2 PDGFRB ITGA1 COL1A1 MET COL5A1 PARVG COL6A1 BIRC2 VEGFC COL6A3 PTEN LAMA4 ITGB5 PPP1CB ITGA6 HGF ITGA4 IGF1 SHC4 LAMB3 AKT1 VEGFD PDGFA ITGA2 SOS2 FLNA …
	HYPERTROPHIC_CARDIOMYOPATHY_HCM	0.00464037	0.0207914	-0.420557	-1.6562	1	83	42	ITGA3 TGFB3 TGFB1 ITGB6 ACTB ITGAV MYL3 ITGA5 ITGB3 PRKAA1 DES CACNA2D2 ITGB1 SGCB TPM1 TPM4 ITGA1 CACNG3 SGCA PRKAG1 CACNA1C ITGB5 ITGA6 ITGA4 IGF1 CACNG6 PRKAG2 ITGA2 SGCD TNNI3 CACNA2D4 TPM2 CACNA1D CACNG7 TNNC1 ACTG1 PRKAB1 ITGB4 TNF ITGA11 ITGB7 ITGA8
	RETINOL_METABOLISM	0.00469484	0.0207914	-0.436109	-1.64058	1	64	21	RDH11 DHRS3 UGT2B7 DHRS9 RDH16 UGT2B17 CYP4A11 CYP2A7 UGT2A3 PNPLA4 RDH12 ADH5 RDH10 RETSAT DGAT1 LRAT RDH8 ADH1B UGT2B11 UGT1A8 CYP3A5
	VIRAL_MYOCARDITIS	0.00231481	0.0126625	-0.448447	-1.7118	0	67	34	CAV1 ACTB HLA-E ICAM1 BID CD86 HLA-G HLA-DMA HLA-DMB HLA-DRA HLA-DQB1 CD40 HLA-DRB1 HLA-C HLA-B SGCB RAC2 RAC1 CD80 CYCS HLA-DRB5 ITGB2 HLA-DPB1 HLA-A SGCA MYH1 HLA-F CD28 MYH9 EIF4G2 HLA-DPA1 SGCD HLA-DQA1 CASP3
	ARACHIDONIC_ACID_METABOLISM	0.00226757	0.0126625	-0.455196	-1.68254	0	58	23	PLA2G2F GPX1 PLA2G1B GGT5 HPGDS ALOX15B CYP4A11 PTGS2 PTGDS PTGS1 TBXAS1 GPX4 LTA4H ALOX15 PLA2G12B PLA2G5 GPX3 PLA2G3 PLA2G2A PLA2G4E ALOX5 GGT1 GPX7
	PROTEASOME	0.0110619	0.0417978	-0.46096	-1.63524	4	44	23	PSMA1 PSMC2 PSMC6 PSMA6 PSMB1 PSMA2 PSMA7 PSMA5 PSMD13 PSMB5 PSME1 PSMB8 PSMB9 POMP PSMC3 PSMD6 PSME2 PSMA3 PSMB2 PSMB10 PSMD14 PSMB6 SEM1
	CARDIAC_MUSCLE_CONTRACTION	0.00231481	0.0126625	-0.466372	-1.78961	0	73	35	SLC9A1 MYL3 COX8C UQCR11 UQCR10 ATP1A2 COX7A2 COX4I2 CACNA2D2 TPM1 COX7A2L UQCRC1 UQCRFS1 UQCRQ TPM4 CACNG3 CYC1 COX8A COX7B CACNA1C UQCRH CACNG6 TNNI3 COX6A1 UQCRHL CACNA2D4 TPM2 COX6B2 CACNA1D COX4I1 CACNG7 UQCRB TNNC1 COX5B COX7A1
	NATURAL_KILLER_CELL_MEDIATED_CYTOTOXICITY	0.00246305	0.0126625	-0.481821	-2.05155	0	132	62	IFNGR1 ULBP2 CSF2 RAET1G TYROBP MICA RAET1E TNFRSF10D CD48 HLA-E HCST NRAS ICAM1 BID VAV3 FCGR3B MAPK1 PPP3CB IFNAR1 IFNGR2 HLA-G IFNAR2 PPP3CA FCER1G ULBP3 TNFSF10 HLA-C HLA-B PPP3CC RAC2 RAC1 TNFRSF10C FAS ITGB2 HLA-A LCP2 PPP3R1 SHC4 SH2D1B RAET1L NCR3 SOS2 CHP1 ICAM2 CASP3 CD244 MAPK3 ARAF FCGR3A PTK2B PIK3R1 TNF MICB RAF1 TNFRSF10B TNFRSF10A SHC3 PRKCB GRB2 PIK3R5 NFATC2 PAK1
	LEUKOCYTE_TRANSENDOTHELIAL_MIGRATION	0.00234742	0.0126625	-0.482069	-2.01671	0	115	58	RAP1A CDC42 RHOA CLDN2 MYL9 ACTB ACTN1 GNAI3 RAP1B CLDN6 GNAI2 CLDN9 ICAM1 VASP CYBA VAV3 MMP2 RAPGEF3 MYL12B NCF4 CD99 PXN MMP9 MYL12A ITGB1 THY1 BCAR1 RAC2 SIPA1 RAC1 NCF2 JAM2 ESAM CTNNA2 GNAI1 EZR MAPK11 PECAM1 ITGB2 MSN ITGA4 ITGAM CLDN5 CYBB CLDN18 CLDN17 MAPK12 RHOH MAPK14 ARHGAP5 VCL CTNNB1 ACTG1 CDH5 PTK2B CLDN1 PIK3R1 NOX1
	ALZHEIMERS_DISEASE	0.00244499	0.0126625	-0.488873	-2.12589	0	157	89	CALM1 IL1B SDHB ATP5PB LPL COX8C NDUFA6 NDUFC2 BAD BID MAPK1 NDUFB1 TNFRSF1A PPP3CB UQCR11 CASP7 ATP5F1E PPP3CA NDUFB2 UQCR10 COX7A2 NDUFB8 COX4I2 NDUFC1 PPP3CC APP ITPR1 CYCS SDHD NDUFB3 PSEN1 FAS CAPN1 NDUFS6 COX7A2L UQCRC1 UQCRFS1 UQCRQ NDUFB9 CALM2 ATP5PD NDUFA5 GRIN1 NDUFA4 CYC1 NDUFA3 NDUFB7 COX8A NDUFA2 GRIN2A COX7B CACNA1C ATP5F1C NDUFS5 UQCRH PPP3R1 NDUFB10 ATP5PO NDUFA4L2 NDUFS4 SNCA ND…
	STEROID_HORMONE_BIOSYNTHESIS	0.00232558	0.0126625	-0.48971	-1.78186	0	55	24	UGT2B7 SRD5A3 SRD5A2 COMT HSD3B2 UGT2B17 HSD17B2 HSD11B1 UGT2A3 SULT2B1 HSD17B8 SRD5A1 CYP11A1 HSD17B6 AKR1D1 STS HSD17B12 CYP7B1 HSD17B3 UGT2B11 CYP17A1 UGT1A8 CYP3A5 HSD3B1
	ECM_RECEPTOR_INTERACTION	0.00232019	0.0126625	-0.490601	-1.93204	0	83	35	SDC4 ITGA3 CD36 LAMC2 ITGB6 AGRN ITGAV ITGA5 CD47 ITGB3 COL5A3 TNR THBS1 ITGB1 COL6A2 COL3A1 CD44 COL5A2 LAMA3 COL1A2 ITGA1 COL1A1 COL5A1 COL6A1 SDC2 COL6A3 LAMA4 ITGB5 ITGA6 ITGA4 SDC3 LAMB3 SDC1 GP9 ITGA2
	NOD_LIKE_RECEPTOR_SIGNALING_PATHWAY	0.00228311	0.0126625	-0.500035	-1.87599	0	62	40	CXCL8 CXCL1 IL1B CXCL2 CCL13 IL18 MAPK1 CASP1 BIRC3 CCL7 NLRP3 NLRC4 MEFV CCL2 NFKBIA MAPK11 BIRC2 NFKB1 CCL11 CASP5 CARD18 MAPK12 TNFAIP3 CHUK MAPK14 TAB2 NOD2 MAPK3 CARD6 SUGT1 TNF CCL8 PYCARD MAPK13 NLRP1 CARD8 NAIP HSP90AA1 HSP90B1 MAPK8
	N_GLYCAN_BIOSYNTHESIS	0.00228833	0.0126625	-0.504994	-1.78268	0	46	17	ALG14 DAD1 MGAT1 MAN1A1 ALG5 DDOST RPN2 ALG1 MAN2A1 ALG13 MGAT2 MAN1B1 STT3B MAN1C1 B4GALT2 RPN1 DPM1
	CYTOKINE_CYTOKINE_RECEPTOR_INTERACTION	0.00251889	0.0126625	-0.520759	-2.43043	0	261	119	CXCL8 IFNGR1 CXCL1 CSF2 TNFRSF12A PPBP TGFBR2 IL1R1 IL1B CXCL3 IL1A TGFB3 TGFB1 NGFR PDGFB CCL23 IL4R CSF3 CXCL2 CCL13 IFNL1 INHBA TNFRSF10D CCL24 CXCL6 BMP2 IL18 IL4 OSMR IL1RAP PDGFC IL5RA CCL22 IL20RB CSF3R IL24 LIF CCL28 IL10 CCL18 TNFRSF1A IFNAR1 IFNGR2 IL13RA1 CXCR1 VEGFB IL7R PLEKHO2 IL7 IFNAR2 CCL20 IL6ST TNFRSF21 IL11 PF4 TNFSF13B IL2 CD40 TNFSF10 CXCL16 TNFRSF14 CCL17 CCL14 CCR1 CCL7 TS…
	OXIDATIVE_PHOSPHORYLATION	0.00232019	0.0126625	-0.538011	-2.26486	0	116	75	ATP6V1D ATP6V0D1 ATP6V0B SDHB ATP6V0E1 ATP5PB LHPP COX8C NDUFA6 NDUFC2 ATP6V1E1 NDUFB1 UQCR11 ATP5MF ATP5F1E NDUFA11 ATP6V1F NDUFB2 UQCR10 COX7A2 ATP6V1G1 NDUFB8 COX4I2 ATP6V1H PPA1 NDUFC1 SDHD NDUFB3 NDUFS6 COX7A2L UQCRC1 UQCRFS1 UQCRQ NDUFB9 ATP5PD ATP6V1B2 ATP5MG NDUFA5 NDUFA4 CYC1 NDUFA3 NDUFB7 COX8A ATP6V0C NDUFA2 COX7B ATP5F1C NDUFS5 UQCRH PPA2 NDUFB10 ATP5PO NDUFA4L2 NDUFS4 NDUFAB1 NDUFB6 …
	O_GLYCAN_BIOSYNTHESIS	0.011236	0.0417978	-0.544669	-1.73969	4	29	13	GALNT5 B3GNT6 C1GALT1 GALNT10 GALNT18 C1GALT1C1 ST6GALNAC1 GALNT1 GCNT3 GCNT1 GALNT15 GALNT3 ST3GAL2
	HEMATOPOIETIC_CELL_LINEAGE	0.00231481	0.0126625	-0.558114	-2.20787	0	84	54	CSF2 CD59 IL1R1 IL1B ITGA3 IL1A CD36 IL4R CSF3 ITGA5 ITGB3 IL4 IL5RA CSF3R CD1C CD14 IL7R IL7 IL11 HLA-DRA HLA-DRB1 CD44 CD33 CR1 HLA-DRB5 ITGA1 CD1E CD4 ITGA6 KITLG CD1A GYPA ITGA4 CSF1 ITGAM CSF1R FCGR1A FLT3LG CD34 GP9 ITGA2 ANPEP CR2 CD1B CD9 CD1D CSF2RA CD3G CD3D CD19 MS4A1 CD37 TNF CD55
	GLYCOSAMINOGLYCAN_DEGRADATION	0.0132743	0.0474813	-0.56562	-1.68208	5	21	14	GALNS HEXB HYAL2 GLB1 HEXA GNS IDS GUSB ARSB HS3ST3B1 NAGLU HYAL3 HYAL4 HYAL1
	PARKINSONS_DISEASE	0.00240385	0.0126625	-0.576585	-2.39103	0	112	72	SDHB ATP5PB UBE2L3 PINK1 COX8C NDUFA6 NDUFC2 PARK7 NDUFB1 UQCR11 LRRK2 UBE2J2 ATP5F1E SLC25A5 NDUFB2 UBE2J1 UQCR10 COX7A2 NDUFB8 COX4I2 NDUFC1 CYCS SDHD NDUFB3 NDUFS6 COX7A2L UQCRC1 UQCRFS1 UQCRQ NDUFB9 ATP5PD NDUFA5 NDUFA4 CYC1 NDUFA3 NDUFB7 COX8A NDUFA2 VDAC3 COX7B ATP5F1C NDUFS5 UQCRH NDUFB10 ATP5PO NDUFA4L2 NDUFS4 SNCA NDUFAB1 NDUFB6 COX6A1 NDUFV2 UQCRHL COX6B2 ATP5MC3 CASP3 NDUFA9 UBE2L6 SLC…
	RIBOSOME	0.00230947	0.0126625	-0.577553	-2.29147	0	86	67	RPL36AL MRPL13 RPL10L RPS29 RPL28 RPL9 RPS3A RPSA RPS20 RPS9 RPL15 RPL8 RPS12 FAU RPL3L RPS8 RPS27L RPL27A RPS18 RPS13 RPL26L1 RPS21 RPL35 RPL5 RPS10 RPL27 RPS26 RPL18 RPL32 RPS15A RPL21 RPS5 RPL34 RPL29 RPL14 RPL36 RPS28 RPL39 RPL10 RPL41 RPL11 RSL24D1 RPL13 RPL37 RPS7 RPL18A RPS25 RPL13A RPL24 RPL38 RPS3 RPS6 RPS27A RPS11 UBA52 RPL10A RPL17 RPL22 RPS2 RPLP2 RPS23 RPS15 RPLP0 RPL3 RPL31 RPL26 RP…
	LYSOSOME	0.00235849	0.0126625	-0.585663	-2.47779	0	121	71	NPC2 SCARB2 NAGA GM2A CD63 CTSH ATP6V0D1 ATP6V0B SUMF1 CTSA NAPSA AP3S1 GNPTG DNASE2B CLTB SLC11A1 GALNS ARSA LIPA MANBA CTSG CD164 LGMN CTSE NEU1 LAPTM4A GALC PLA2G15 HEXB CTSD FUCA1 CLN5 LAPTM5 CTSK AP4S1 ASAH1 LAMP2 CD68 ATP6V1H ACP2 ACP5 NAGPA GLB1 AGA CTSZ SMPD1 HEXA CTSB ATP6V0C CTSS AP1S3 LAMP1 CTSO GNS IDS TPP1 MFSD8 PSAPL1 LAMP3 LAPTM4B AP1B1 AP1S1 PPT2 GUSB GNPTAB ARSB CTSF PSAP CTSC AT…
	COMPLEMENT_AND_COAGULATION_CASCADES	0.00231481	0.0126625	-0.59071	-2.25912	0	69	42	CD59 SERPINA1 CFI F3 CFH SERPINA5 C6 SERPINE1 PLAUR C7 C4BPA C8B PLAU C9 C5AR1 CFD SERPIND1 BDKRB1 C3 CPB2 BDKRB2 PLAT SERPING1 CFB F13A1 CR1 C3AR1 TFPI FGG C1R C1QA C4A C2 THBD F11 A2M C4B C1QC C1QB SERPINF2 F12 CR2
	TYPE_I_DIABETES_MELLITUS	0.00222222	0.0126625	-0.596483	-2.07802	0	40	24	IL1B IL1A HLA-E CD86 HLA-G HLA-DMA HLA-DMB HLA-DRA HLA-DQB1 IL2 HLA-DRB1 HLA-C HLA-B CD80 FAS HLA-DRB5 HLA-DPB1 HLA-A HLA-F CD28 HLA-DPA1 IL12B HLA-DQA1 CPE
	SYSTEMIC_LUPUS_ERYTHEMATOSUS	0.002331	0.0126625	-0.597904	-2.17114	0	54	34	FCGR2B ACTN1 C6 FCGR2A C7 CTSG C8B CD86 FCGR3B IL10 C9 HLA-DMA HLA-DMB HLA-DRA HLA-DQB1 CD40 HLA-DRB1 C3 ELANE CD80 HLA-DRB5 HLA-DPB1 C1R C1QA C4A GRIN2A C2 C4B C1QC CD28 C1QB FCGR1A HLA-DPA1 HLA-DQA1
	AMINO_SUGAR_AND_NUCLEOTIDE_SUGAR_METABOLISM	0.00221239	0.0126625	-0.599795	-2.12776	0	44	22	CYB5R1 CYB5R3 NAGK GALE GMPPA GMPPB CHIA HEXB PGM1 FPGT GFPT2 UGP2 PMM1 HK3 TSTA3 PGM2 GALK1 HEXA CHIT1 GFPT1 UXS1 PMM2
	LEISHMANIA_INFECTION	0.00230415	0.0126625	-0.615699	-2.35818	0	68	44	IFNGR1 IL1B IL1A TGFB3 TGFB1 FCGR2A TLR2 IL4 CYBA FCGR3B MAPK1 IL10 NCF4 IFNGR2 HLA-DMA HLA-DMB PTGS2 HLA-DRA HLA-DQB1 HLA-DRB1 MYD88 C3 ITGB1 NCF2 CR1 HLA-DRB5 NFKBIA TLR4 MAPK11 ITGB2 HLA-DPB1 ITGA4 ITGAM NFKB1 FCGR1A HLA-DPA1 IL12B HLA-DQA1 MAPK12 MAPK14 TAB2 HLA-DOA MAPK3 FCGR3A
	INTESTINAL_IMMUNE_NETWORK_FOR_IGA_PRODUCTION	0.00221239	0.0126625	-0.628092	-2.22814	0	44	26	TGFB1 PIGR IL4 CD86 CCL28 IL10 HLA-DMA HLA-DMB HLA-DRA HLA-DQB1 TNFSF13B IL2 CD40 HLA-DRB1 CD80 TNFRSF17 HLA-DRB5 HLA-DPB1 CCR9 TNFSF13 ITGA4 CD28 HLA-DPA1 ICOS HLA-DQA1 IL15
	GLYCOSPHINGOLIPID_BIOSYNTHESIS_GLOBO_SERIES	0.00862069	0.0343379	-0.660257	-1.75614	3	14	10	NAGA HEXB FUT2 A4GALT HEXA FUT1 ST3GAL2 ST3GAL1 FUT9 GBGT1
	GLYCOSPHINGOLIPID_BIOSYNTHESIS_GANGLIO_SERIES	0.00867679	0.0343379	-0.664679	-1.79737	3	15	9	ST3GAL5 HEXB GLB1 HEXA B3GALT4 ST6GALNAC6 ST3GAL2 ST6GALNAC4 ST6GALNAC5
	GRAFT_VERSUS_HOST_DISEASE	0.00222717	0.0126625	-0.670646	-2.26776	0	36	22	IL1B IL1A HLA-E CD86 HLA-G HLA-DMA HLA-DMB HLA-DRA HLA-DQB1 IL2 HLA-DRB1 HLA-C HLA-B CD80 FAS HLA-DRB5 HLA-DPB1 HLA-A HLA-F CD28 HLA-DPA1 HLA-DQA1
	AUTOIMMUNE_THYROID_DISEASE	0.00234742	0.0126625	-0.671347	-2.4044	0	49	24	HLA-E IL4 CD86 IL10 HLA-G HLA-DMA HLA-DMB HLA-DRA HLA-DQB1 IL2 CD40 HLA-DRB1 HLA-C HLA-B CD80 FAS HLA-DRB5 HLA-DPB1 HLA-A HLA-F CD28 HLA-DPA1 HLA-DQA1 TSHB
	ASTHMA	0.00221729	0.0126625	-0.675429	-2.12761	0	27	18	RNASE3 FCER1A IL4 MS4A2 IL10 HLA-DMA HLA-DMB HLA-DRA HLA-DQB1 FCER1G CD40 HLA-DRB1 HLA-DRB5 HLA-DPB1 IL13 CCL11 HLA-DPA1 HLA-DQA1
	ALLOGRAFT_REJECTION	0.00229358	0.0126625	-0.683394	-2.25422	0	34	24	HLA-E IL4 CD86 IL10 HLA-G HLA-DMA HLA-DMB HLA-DRA HLA-DQB1 IL2 CD40 HLA-DRB1 HLA-C HLA-B CD80 FAS HLA-DRB5 HLA-DPB1 HLA-A HLA-F CD28 HLA-DPA1 IL12B HLA-DQA1
ADC//high vs low	HALLMARK	pval	padj	ES	NES	nMoreExtreme	size	no leadingedge gene	leadingEdge genes
	AMINOACYL_TRNA_BIOSYNTHESIS	0.00184502	0.0127049	0.653897	1.87759	0	22	13	TARS2 DARS2 IARS2 VARS2 AARS2 HARS2 PARS2 SARS2 MARS2 NARS2 EARS2 SEPSECS LARS2
	LYSINE_DEGRADATION	0.00169492	0.0127049	0.621034	2.09515	0	44	17	SETDB1 ASH1L EHMT2 KMT5B EHMT1 SETD1B SETD1A NSD2 KMT5A SETD2 NSD1 ALDH3A2 KMT5C ACAT1 DOT1L NSD3 SUV39H2
	TASTE_TRANSDUCTION	0.00166667	0.0127049	0.532639	1.85415	0	51	20	TAS2R13 TRPM5 TAS2R3 GNG3 TAS2R43 ADCY6 TAS2R19 TAS2R38 GRM4 ITPR3 CACNA1B TAS1R3 TAS2R20 SCNN1A ADCY8 GNB3 PRKX TAS2R5 SCNN1G TAS1R1
	SPLICEOSOME	0.00160256	0.0127049	0.46969	1.90439	0	126	49	PRPF3 SF3B4 RBM8A PRPF40B HNRNPU ACIN1 DDX39B TCERG1 DDX42 SNRNP200 DHX16 RBM25 DDX46 SRSF6 THOC2 THOC1 SRSF1 SF3B1 PRPF8 RBM17 U2SURP DDX23 HNRNPA1 AQR RBMX SF3B3 CDC5L DHX8 HNRNPA3 SNRPA1 PRPF6 SNRNP70 SNRPE HNRNPK DHX15 HSPA2 SRSF2 SRSF10 PRPF38B CRNKL1 DDX5 SF3B2 EIF4A3 U2AF2 PRPF40A TXNL4A SF3A1 DHX38 HNRNPM
	MAPK_SIGNALING_PATHWAY	0.00303951	0.0129671	-0.313042	-1.47366	0	267	98	RRAS MAPKAPK3 RAP1B FGF5 RAP1A FAS RAC2 CD14 CDC42 CACNA2D4 RASGRP4 TGFB1 PLA2G5 PTPRR CHP2 GNG12 MAPK11 MAP3K5 TGFBR2 LAMTOR3 GADD45A IL1R1 RAC1 FGF1 RASGRF2 NTRK2 CACNG6 IL1R2 FGF7 FGF14 CACNG7 TGFB3 RRAS2 IL1B FGF2 PDGFRB CACNA2D3 IL1A FLNA RPS6KA1 MAPK10 PTPN5 DUSP14 DUSP2 GNA12 GADD45B PDGFB NTF4 CASP3 NTF3 RPS6KA4 CACNA1C MEF2C MAX PDGFRA PTPN7 RASGRP2 DUSP3 TNF MAP3K14 DUSP5 MAP2K2 MAP2K1 …
	HUNTINGTONS_DISEASE	0.00265957	0.0127049	-0.332697	-1.47664	0	172	60	GPX1 COX7A1 DNAI2 CLTB IFT57 UQCR11 POLR2L NDUFB7 DNAI1 NDUFA6 SDHD TGM2 NDUFA2 AP2S1 POLR2I ATP5PO NDUFS7 COX7B TBPL1 PPARG NDUFB5 NDUFB2 ATP5PB UQCR10 SDHB NDUFA4 COX6B1 NDUFB3 POLR2G CASP3 UQCRQ NDUFS3 DCTN2 CREB3 NDUFB6 CREB5 AP2M1 CASP8 SLC25A5 DNAH3 ATP5PF NDUFAB1 COX4I1 NDUFB1 DNAL4 AP2B1 COX7A2L NDUFA9 COX4I2 CLTA NDUFB10 NDUFC2 COX5B COX7A2 ATP5F1E POLR2K NDUFA3 NDUFC1 NDUFA1 DLG4
	ALZHEIMERS_DISEASE	0.00268817	0.0127049	-0.345097	-1.50366	0	157	69	FAS COX7A1 CALM2 UQCR11 NDUFB7 CHP2 NDUFA6 SDHD BID NDUFA2 SNCA ATP5PO PSENEN CALM1 NDUFS7 COX7B IL1B BACE1 BAD NDUFB5 NDUFB2 ATP5PB UQCR10 SDHB NDUFA4 COX6B1 NDUFB3 CDK5 CASP3 UQCRQ NDUFS3 CACNA1C NDUFB6 GRIN2A CASP8 ATP5PF NDUFAB1 CALM3 COX4I1 NDUFB1 COX7A2L TNF CAPN1 NDUFA9 COX4I2 GAPDH NDUFB10 ADAM10 NDUFC2 COX5B COX7A2 ATP5F1E PPP3CC APOE NDUFA3 FADD NDUFC1 NDUFA1 PPP3CA NDUFA4L2 NDUFS4 APP …
	NEUROTROPHIN_SIGNALING_PATHWAY	0.0026455	0.0127049	-0.34538	-1.46879	0	126	50	RAP1B RAP1A CDC42 CALM2 RHOA ARHGDIB YWHAH MAPK11 MAP3K5 RAC1 SHC4 NFKBIE SH2B3 NTRK2 NTRK3 CALM1 IRAK3 BAD CAMK2D NGFR RPS6KA1 MAPK10 CSK PIK3R5 SHC3 NTF4 NTF3 RPS6KA4 YWHAB RIPK2 CALM3 IRAK4 PIK3CD MAP2K2 MAP2K1 IRAK2 FRS2 NTRK1 GAB1 ARHGDIA PIK3CG CAMK4 MAPK3 YWHAQ MAP2K5 PIK3R1 NFKB1 NRAS MAP3K3 MAPK12
	FC_GAMMA_R_MEDIATED_PHAGOCYTOSIS	0.0049505	0.020167	-0.366315	-1.51135	1	95	42	RAC2 ARPC2 CDC42 ARPC4 FCGR2A GSN RAC1 WAS FCGR2B FCGR3A FCGR1A ARF6 ARPC3 SPHK1 ARPC5 DNM2 MARCKS HCK VASP PIK3R5 LYN CFL1 INPP5D DOCK2 PTPRC PIK3CD LIMK2 MAP2K1 NCF1 VAV1 PIK3CG CFL2 ARPC1B PRKCB LIMK1 MAPK3 ARPC1A PIK3R1 SYK PLA2G4D PLPP3 ASAP2
	CARDIAC_MUSCLE_CONTRACTION	0.00995025	0.0377703	-0.380418	-1.48783	3	73	31	TPM4 COX7A1 CACNA2D4 UQCR11 TPM1 CACNG6 MYL3 CACNG7 COX7B SLC9A1 MYL2 CACNA2D3 UQCR10 COX6B1 UQCRQ CACNA1C TPM2 SLC9A6 COX4I1 COX7A2L COX4I2 ATP1B3 ATP1A2 COX5B COX7A2 TNNC1 COX8A COX7C CACNA2D1 ACTC1 ATP1A4
	RETINOL_METABOLISM	0.00966184	0.0374396	-0.387104	-1.4875	3	64	27	DHRS9 ADH7 UGT1A10 UGT2A3 DHRS3 UGT2B15 PNPLA4 CYP2B6 RPE65 CYP26A1 ALDH1A2 UGT1A8 ADH1B CYP2A13 UGT1A9 CYP3A5 CYP2C18 ALDH1A1 RDH11 ADH5 UGT1A7 CYP3A7 RETSAT UGT2B7 RDH5 AWAT2 DHRS4L2
	DRUG_METABOLISM_CYTOCHROME_P450	0.00498753	0.020167	-0.396451	-1.54106	1	71	24	ADH7 GSTO1 GSTM5 UGT1A10 UGT2A3 UGT2B15 CYP2B6 GSTK1 ALDH1A3 FMO2 MAOB FMO3 UGT1A8 ADH1B CYP2A13 FMO1 UGT1A9 CYP3A5 CYP2C18 MGST2 GSTA2 GSTM3 ADH5 FMO4
	REGULATION_OF_ACTIN_CYTOSKELETON	0.00288184	0.0128738	-0.399761	-1.83673	0	212	91	RRAS TMSB4X FGF5 ITGB3 RAC2 ARPC2 CD14 CDC42 PDGFC ITGA6 ITGA5 ARPC4 MYL9 ITGB2 MYLK ITGB5 RHOA ACTB GNG12 GSN RAC1 FGF1 ITGAV WAS ITGAM FN1 ITGB8 BRK1 MYL12B IQGAP2 FGF7 VCL FGF14 ITGA8 MYL12A F2R RRAS2 ARHGEF6 SLC9A1 MYL2 FGF2 ARPC3 PDGFRB NCKAP1L ITGB4 ARPC5 ITGB6 CSK GNA12 PIK3R5 ITGA11 ACTN1 PDGFB CFL1 PFN1 ITGA3 PDGFRA ITGAX MSN PXN FGD3 PIP4K2A EZR ITGA4 PDGFD PIK3CD LIMK2 MAP2K2 MYLPF MAP…
	APOPTOSIS	0.00252525	0.0127049	-0.40285	-1.61732	0	87	37	BCL2L1 FAS TNFSF10 CHP2 MYD88 IL1R1 BID IRAK3 IL1B BAD IL1A IL3RA PIK3R5 CASP3 CSF2RB CASP8 IRAK4 TNF CAPN1 PIK3CD MAP3K14 PRKACA IRAK2 PPP3CC NTRK1 FADD IL1RAP PIK3CG CASP10 PPP3CA PRKACB ENDOD1 BIRC2 PIK3R1 NFKB1 CYCS TRADD
	JAK_STAT_SIGNALING_PATHWAY	0.0026178	0.0127049	-0.411501	-1.79582	0	155	56	BCL2L1 IL2 IFNGR1 CSF2 IL5RA IL10RB IL13RA2 CRLF2 TSLP OSM IL7 GHR IFNAR1 IL10 CSF2RA SPRED1 IFNGR2 IFNAR2 IL13RA1 IL7R IL2RA IL15RA IL22RA1 STAT5A IL20RA STAT4 IL12RB1 IL3RA PIK3R5 IL15 JAK2 SOCS1 IL24 PTPN6 IL10RA SOCS3 IL4R CSF2RB IL22RA2 IL21R IFNL3 IFNB1 IFNL1 PIK3CD PIM1 IL2RG CNTFR GH1 CCND2 JAK1 IL9R IL12B PIK3CG IL2RB IL6ST IL23A
	T_CELL_RECEPTOR_SIGNALING_PATHWAY	0.0025974	0.0127049	-0.414107	-1.7234	0	108	51	IL2 CDC42 CSF2 CD4 RHOA CHP2 MAPK11 BCL10 CD28 IL10 NFKBIE LCP2 CD3D LCK ICOS CD3E PIK3R5 CD247 CD40LG CDK4 NCK1 PTPN6 PDCD1 PTPRC CD8A CD8B TNF PIK3CD MAP3K14 GRAP2 MAP2K2 MAP2K1 PPP3CC VAV1 ITK PIK3CG CTLA4 PPP3CA MAPK3 CD3G PIK3R1 NFATC2 NFKB1 NRAS MAPK12 JUN GRB2 FYN MAP3K7 NFATC1 ZAP70
	PATHOGENIC_ESCHERICHIA_COLI_INFECTION	0.00735294	0.0290989	-0.41609	-1.54837	2	55	25	ARPC2 CD14 CDC42 LY96 ARPC4 RHOA ACTB TUBB6 WAS TUBA1A CLDN1 ARPC3 ARPC5 TUBA4A TLR4 NCK1 TUBA1B EZR CTNNB1 HCLS1 TUBAL3 ARPC1B TUBA1C YWHAQ ARPC1A
	COMPLEMENT_AND_COAGULATION_CASCADES	0.00247525	0.0127049	-0.419194	-1.61721	0	69	30	CD59 F13A1 SERPINA1 C1QC C5AR1 SERPINE1 PLAU C3AR1 C1QA C1QB PLAT C1R SERPING1 SERPINA5 C7 F2R TFPI F8 CFD CPB2 C6 A2M C1S F11 SERPIND1 CR1 CFH PLG PROS1 CR2
	P53_SIGNALING_PATHWAY	0.00248139	0.0127049	-0.419202	-1.61245	0	68	26	FAS CD82 SERPINE1 STEAP3 SERPINB5 SESN1 GADD45A PMAIP1 BID SHISA5 THBS1 RRM2B CDKN1A CCNG2 RCHY1 PERP CDK6 GADD45B DDB2 IGF1 CDK4 CASP3 ZMAT3 CASP8 PTEN CCNG1
	ARRHYTHMOGENIC_RIGHT_VENTRICULAR_CARDIOMYOPATHY_ARVC	0.00246305	0.0127049	-0.421247	-1.65025	0	74	32	ITGB3 CACNA2D4 ITGA6 ITGA5 DES ITGB5 SGCD ACTB ITGAV ITGB8 SGCA CACNG6 ITGA8 LAMA2 CACNG7 ITGB4 CACNA2D3 ITGB6 ITGA11 ACTN1 SGCB CACNA1C GJA1 ITGA3 SGCG LEF1 ITGA4 CTNNB1 ITGB7 ACTN4 ACTN2 ITGA2
	OXIDATIVE_PHOSPHORYLATION	0.00263852	0.0127049	-0.427837	-1.79355	0	116	57	ATP6V0E1 COX7A1 NDUFA11 UQCR11 NDUFB7 ATP6V0D1 ATP6V1B2 NDUFA6 SDHD ATP6V1E1 NDUFA2 ATP5PO ATP6V1F NDUFS7 COX7B ATP6V0D2 ATP6V1D NDUFB5 NDUFB2 ATP5PB UQCR10 ATP5ME SDHB NDUFA4 COX6B1 NDUFB3 UQCRQ NDUFS3 ATP5MG NDUFB6 ATP6V0C ATP5PF NDUFAB1 ATP6V0B COX4I1 NDUFB1 COX7A2L NDUFA9 COX4I2 ATP5MF NDUFB10 NDUFC2 COX5B COX7A2 ATP5F1E NDUFA3 NDUFC1 NDUFA1 NDUFA4L2 NDUFS4 PPA1 ATP5MC3 COX8A ATP6V1G3 ATP6V1G…
	CHEMOKINE_SIGNALING_PATHWAY	0.00273224	0.0127049	-0.433239	-1.94437	0	186	89	CCL13 GNAI2 RAP1B RAP1A CX3CL1 CXCL6 RAC2 CDC42 GNG10 GNGT2 CCL23 CCL2 CX3CR1 RHOA CCR1 GNG12 RAC1 SHC4 WAS FGR GNG2 CCL3 CCL7 CCL19 CCL17 CCR2 CCL18 GNAI3 CCL14 CCR7 CCL21 HCK CCL8 CSK CXCL12 CXCL5 XCL2 PIK3R5 SHC3 JAK2 CXCL8 GRK6 LYN CXCR4 CCL1 CXCL13 CCR5 CXCL10 PXN CCL4L2 CCR6 RASGRP2 CCR8 CCL4 CCL11 DOCK2 CCR4 PIK3CD CXCL1 CCL24 CXCL14 CCL28 MAP2K1 PRKACA GNB4 CCL5 GNB5 NCF1 ARRB2 PTK2B GNG1…
	DILATED_CARDIOMYOPATHY	0.00252525	0.0127049	-0.435274	-1.76348	0	90	45	TPM4 ITGB3 CACNA2D4 TGFB1 ITGA6 ITGA5 DES ITGB5 SGCD ACTB PLN TPM1 ITGAV ITGB8 SGCA CACNG6 MYL3 ITGA8 LAMA2 CACNG7 TGFB3 MYL2 ITGB4 CACNA2D3 ITGB6 IGF1 ITGA11 SGCB CACNA1C ITGA3 TPM2 SGCG TNF ITGA4 PRKACA ITGB7 TNNC1 ADCY2 ITGA2 PRKACB ITGA7 TGFB2 CACNA2D1 ITGA1 ACTC1
	PARKINSONS_DISEASE	0.00266667	0.0127049	-0.438201	-1.83093	0	112	54	COX7A1 UQCR11 UBE2L6 NDUFB7 NDUFA6 SDHD NDUFA2 SNCA ATP5PO PINK1 NDUFS7 COX7B NDUFB5 NDUFB2 ATP5PB PARK7 UQCR10 SDHB NDUFA4 COX6B1 NDUFB3 CASP3 UQCRQ NDUFS3 NDUFB6 UBA7 SLC25A5 TH ATP5PF NDUFAB1 COX4I1 NDUFB1 COX7A2L NDUFA9 COX4I2 NDUFB10 NDUFC2 COX5B COX7A2 HTRA2 ATP5F1E NDUFA3 NDUFC1 NDUFA1 UBE2J1 NDUFA4L2 NDUFS4 ATP5MC3 COX8A CYCS COX7C NDUFB8 UBB PPID
	B_CELL_RECEPTOR_SIGNALING_PATHWAY	0.00246914	0.0127049	-0.441081	-1.72692	0	75	39	RAC2 CHP2 BTK DAPP1 PIK3AP1 BCL10 RAC1 NFKBIE FCGR2B CD72 CD79B CD81 CD22 LILRB3 PIK3R5 LYN PTPN6 INPP5D BLNK PIK3CD CR2 MAP2K2 MAP2K1 PPP3CC VAV1 PIK3CG RASGRP3 CD19 PRKCB PPP3CA MAPK3 PIK3R1 NFATC2 NFKB1 NRAS SYK JUN GRB2 IFITM1
	HYPERTROPHIC_CARDIOMYOPATHY_HCM	0.00251889	0.0127049	-0.45006	-1.78955	0	83	31	TPM4 ITGB3 CACNA2D4 TGFB1 ITGA6 ITGA5 DES ITGB5 SGCD ACTB TPM1 ITGAV ITGB8 SGCA CACNG6 MYL3 ITGA8 LAMA2 CACNG7 TGFB3 MYL2 ITGB4 CACNA2D3 ITGB6 IGF1 ITGA11 SGCB CACNA1C ITGA3 TPM2 SGCG
	ANTIGEN_PROCESSING_AND_PRESENTATION	0.00250627	0.0127049	-0.46136	-1.82878	0	80	20	CD74 HLA-DRB1 B2M HLA-DPB1 HLA-DRA HLA-DMB CD4 HLA-DPA1 HLA-E HLA-DOA HLA-DOB HLA-DMA HLA-DRB5 HLA-C CTSB HLA-DQA1 HLA-DQB1 HLA-B HLA-A PSME1
	FOCAL_ADHESION	0.00290698	0.0128738	-0.4746	-2.14436	0	199	93	CAV1 RAP1B CAV2 RAP1A ITGB3 RAC2 CDC42 PDGFC ITGA6 ITGA5 ILK MYL9 MYLK ITGB5 RHOA IBSP ACTB LAMC2 COL6A2 TNC ZYX RAC1 HGF SHC4 ITGAV COL6A1 SPP1 MET PGF COL1A1 FN1 ITGB8 THBS1 MYL12B PARVG PARVA COL4A6 VCL COL1A2 VEGFC ITGA8 LAMA2 TNN MYL12A THBS2 COL3A1 CAV3 MYL2 LAMA4 PDGFRB BAD ITGB4 ITGB6 COL6A3 COL5A1 FLNA MAPK10 COL5A2 VASP PIK3R5 IGF1 ITGA11 ACTN1 SHC3 PDGFB LAMB4 ITGA3 PDGFRA PXN COL5A3 P…
	LEUKOCYTE_TRANSENDOTHELIAL_MIGRATION	0.00265957	0.0127049	-0.477508	-2.00065	0	115	60	GNAI2 RAP1B RAP1A RAC2 CDC42 CLDN18 NCF4 MYL9 ITGB2 RHOA ACTB MMP2 NCF2 MAPK11 RAC1 THY1 JAM2 ITGAM CLDN16 MYL12B VCL CLDN5 MYL12A GNAI3 CLDN1 MYL2 CD99 CXCL12 VASP CYBB PECAM1 PIK3R5 ACTN1 CXCR4 VCAM1 MSN PXN ESAM MMP9 EZR ITGA4 PIK3CD CLDN9 CTNNB1 MYLPF NCF1 PTK2B SIPA1 ACTN4 VAV1 ACTN2 ITK PIK3CG PRKCB ITGAL PIK3R1 CDH5 MAPK12 CYBA NOX1
	NATURAL_KILLER_CELL_MEDIATED_CYTOTOXICITY	0.00265252	0.0127049	-0.481368	-2.06137	0	132	57	TYROBP HCST FAS IFNGR1 RAC2 CSF2 FCER1G CD48 TNFSF10 ITGB2 CHP2 HLA-E IFNAR1 RAC1 SHC4 RAET1L LCP2 IFNGR2 FCGR3A HLA-C IFNAR2 BID HLA-B HLA-A SH2D1A LCK ICAM2 ULBP2 PIK3R5 NCR3 CD247 SHC3 CASP3 PTPN6 PRF1 IFNB1 TNF PIK3CD MICA ULBP3 MAP2K2 MAP2K1 KIR2DS4 PTK2B PPP3CC VAV1 MICB PIK3CG PRKCB PPP3CA HLA-G ITGAL MAPK3 CD244 PIK3R1 NFATC2 NRAS
	NOD_LIKE_RECEPTOR_SIGNALING_PATHWAY	0.00249377	0.0127049	-0.495097	-1.87713	0	62	37	CCL13 CASP1 NLRP3 CCL2 PYCARD MAPK11 NLRC4 CCL7 IL1B MAPK10 CCL8 CARD6 PSTPIP1 CXCL8 NOD2 IL18 CASP8 RIPK2 CCL11 TNF CXCL1 TNFAIP3 CCL5 CASP5 MAPK3 BIRC2 NFKB1 CARD9 MAPK12 IL6 NAIP TAB2 MAP3K7 BIRC3 MEFV CARD8 NFKBIB
	LYSOSOME	0.00268817	0.0127049	-0.499707	-2.09988	0	121	53	CTSH IDS AP1S2 NAGA LAPTM5 CLTB CTSK PLA2G15 LAMP2 CTSG CLN5 CD164 ATP6V0D1 CTSO CTSC LAPTM4A CD68 DNASE2 CTSB FUCA1 CTSD AP1S3 SMPD1 LIPA AP3S1 GALC ACP5 PPT1 ATP6V0D2 CTSZ CD63 AP1M1 M6PR PSAP SCARB2 MANBA NPC2 AP1B1 HEXB NAGLU GM2A DNASE2B TPP1 HEXA LAMP3 MCOLN1 ATP6V0C ATP6V0B CTSE AP3S2 AP1S1 CLTA SLC11A1
	ECM_RECEPTOR_INTERACTION	0.00251889	0.0127049	-0.536346	-2.13265	0	83	47	ITGB3 CD44 ITGA6 ITGA5 ITGB5 SDC2 IBSP LAMC2 COL6A2 TNC ITGAV COL6A1 SPP1 COL1A1 FN1 ITGB8 THBS1 COL4A6 COL1A2 ITGA8 LAMA2 TNN THBS2 COL3A1 LAMA4 ITGB4 ITGB6 COL6A3 COL5A1 SDC3 COL5A2 ITGA11 SDC4 LAMB4 ITGA3 COL5A3 COL11A1 LAMB1 ITGA4 COMP ITGB7 TNR ITGA2 SV2B SDC1 ITGA7 CD47
	TOLL_LIKE_RECEPTOR_SIGNALING_PATHWAY	0.00258398	0.0127049	-0.545828	-2.2586	0	102	49	TICAM2 CD14 LY96 CD86 CTSK CD40 TLR2 CD80 MAPK11 MYD88 IFNAR1 RAC1 SPP1 IFNAR2 CCL3 TLR3 IL1B TOLLIP TLR1 MAPK10 TLR4 TLR7 PIK3R5 IRF5 CXCL8 CXCL10 CASP8 CCL4 IRAK4 IFNB1 TNF PIK3CD MAP2K2 MAP2K1 CCL5 TLR8 FADD IL12B CXCL11 PIK3CG MAPK3 PIK3R1 NFKB1 MAPK12 IL6 TICAM1 JUN TAB2 MAP3K7
	CYTOKINE_CYTOKINE_RECEPTOR_INTERACTION	0.00306748	0.0129671	-0.558858	-2.61865	0	261	149	CCL13 CX3CL1 IL2 CXCL6 FAS IFNGR1 CSF2 PDGFC PLEKHO2 IL5RA FLT3LG CSF1R TGFB1 IL10RB CRLF2 TNFSF10 TNFRSF12A TSLP CCL23 OSM CSF1 CD40 CCL2 CX3CR1 IL7 TNFSF12 CCR1 GHR TGFBR2 IFNAR1 IL1R1 ACVR1 HGF IL18R1 GDF5 IL10 CSF2RA MET IFNGR2 IFNAR2 CCL3 TNFSF13B CCL7 IL13RA1 IL7R CD70 IL1R2 IL2RA IL15RA CCL19 IL22RA1 TNFSF4 CCL17 INHBA TNFSF8 CCR2 VEGFC CCL18 TGFB3 IL1B CCL14 IL20RA CCR7 PDGFRB CCL21 TNFSF…
	PRIMARY_IMMUNODEFICIENCY	0.00223214	0.0127049	-0.565179	-1.93636	0	35	24	CD40 CD4 BTK IL7R CD3D LCK ICOS CD3E CD40LG BLNK AICDA PTPRC CD8A CD8B IL2RG TNFRSF13C CD19 TNFRSF13B TAP1 TAP2 CIITA ZAP70 CD79A JAK3
	CELL_ADHESION_MOLECULES_CAMS	0.00262467	0.0127049	-0.574963	-2.46129	0	129	75	HLA-DRB1 HLA-DPB1 HLA-DRA SELPLG CD58 CLDN18 HLA-DMB ITGA6 CD86 ITGB2 CD40 CD4 SDC2 HLA-DPA1 HLA-E SELL HLA-DOA CD80 NEGR1 CD28 HLA-DOB ITGAV HLA-DMA HLA-DRB5 HLA-C JAM2 ITGAM HLA-DQA1 HLA-DQB1 HLA-B ITGB8 HLA-A CLDN16 PDCD1LG2 NCAM2 SIGLEC1 ITGA8 CLDN5 CDH3 ICAM2 CLDN1 CD99 CD22 ICOS SDC3 CD276 PECAM1 CD40LG SDC4 CD274 CD2 VCAM1 HLA-F SPN ICAM3 MAG SELP NRXN2 ESAM PDCD1 PTPRC CD8A CD8B ITGA4 CLD…
	GLYCOSAMINOGLYCAN_BIOSYNTHESIS_CHONDROITIN_SULFATE	0.00217391	0.0127049	-0.616413	-1.8462	0	22	13	DSE UST B4GALT7 CSGALNACT2 CHST3 CHST14 CHSY3 CHPF CHST11 CHST7 CHSY1 CHST13 CHST15
	VIRAL_MYOCARDITIS	0.0025	0.0127049	-0.628112	-2.40829	0	67	40	CAV1 RAC2 HLA-DRB1 HLA-DPB1 HLA-DRA HLA-DMB CD86 ITGB2 CD40 SGCD ACTB HLA-DPA1 HLA-E HLA-DOA CD80 MYH15 RAC1 CD28 HLA-DOB HLA-DMA HLA-DRB5 HLA-C HLA-DQA1 HLA-DQB1 BID HLA-B HLA-A SGCA LAMA2 MYH11 CD40LG SGCB CASP3 SGCG HLA-F CASP8 PRF1 MYH8 MYH1 MYH9
	SYSTEMIC_LUPUS_ERYTHEMATOSUS	0.00244499	0.0127049	-0.631881	-2.33838	0	54	32	HLA-DRB1 HLA-DPB1 HLA-DRA C1QC HLA-DMB CD86 CD40 FCGR2A C1QA HLA-DPA1 C1QB HLA-DOA CTSG C1R CD80 CD28 HLA-DOB HLA-DMA IL10 HLA-DRB5 FCGR2B FCGR3A HLA-DQA1 HLA-DQB1 C7 FCGR1A TRIM21 CD40LG ACTN1 C6 C1S GRIN2A
	HEMATOPOIETIC_CELL_LINEAGE	0.00253807	0.0127049	-0.645459	-2.57553	0	84	51	CD59 ITGB3 CD14 CD44 CSF2 HLA-DRB1 CD33 IL5RA FLT3LG CD1C HLA-DRA FCER2 CSF1R ITGA6 ITGA5 CSF1 CD4 IL7 CD37 IL1R1 HLA-DRB5 CSF2RA CD1E CD1D ITGAM IL7R FCGR1A IL1R2 IL2RA CD3D IL1B CD22 IL1A CD1B CD3E CD1A IL3RA CD9 CD2 ITGA3 IL4R ANPEP CR1 FLT3 CD8A CD5 MS4A1 CD8B TNF ITGA4 CR2
	RIBOSOME	0.00254453	0.0127049	-0.650936	-2.60381	0	86	62	RSL24D1 RPS3A RPS9 RPS27L FAU RPS5 RPL21 RPL36 RPL10 RPL26L1 RPL27 RPS29 RPL36AL RPS15A RPL39 RPL27A RPL18A RPL9 RPL28 RPL35 RPSA RPS11 RPL34 RPLP1 UBA52 RPS7 RPS21 RPS13 RPL13A RPL24 RPL15 RPS6 RPS15 RPL18 RPS28 RPL17 RPS3 RPS12 RPL32 RPS26 RPLP2 RPS18 RPS27A RPL41 RPL19 RPL31 MRPL13 RPL5 RPL10A RPS19 RPLP0 RPL35A RPL29 RPS8 RPS23 RPS17 RPL8 RPL13 RPS25 RPS10 RPS4X RPS16
	LEISHMANIA_INFECTION	0.00248139	0.0127049	-0.663896	-2.55366	0	68	47	IFNGR1 HLA-DRB1 HLA-DPB1 HLA-DRA TGFB1 HLA-DMB NCF4 ITGB2 FCGR2A HLA-DPA1 TLR2 HLA-DOA NCF2 MAPK11 MYD88 HLA-DOB HLA-DMA IL10 HLA-DRB5 IFNGR2 FCGR3A ITGAM HLA-DQA1 HLA-DQB1 FCGR1A TGFB3 IL1B IL1A TLR4 JAK2 PTPN6 CR1 IRAK4 TNF ITGA4 NCF1 JAK1 IL12B PRKCB MAPK3 NFKB1 MAPK12 TGFB2 CYBA JUN TAB2 MAP3K7
	AUTOIMMUNE_THYROID_DISEASE	0.00244499	0.0127049	-0.667974	-2.43733	0	49	22	IL2 FAS HLA-DRB1 HLA-DPB1 HLA-DRA HLA-DMB CD86 CD40 HLA-DPA1 HLA-E HLA-DOA CD80 CD28 HLA-DOB HLA-DMA IL10 HLA-DRB5 HLA-C HLA-DQA1 HLA-DQB1 HLA-B HLA-A
	TYPE_I_DIABETES_MELLITUS	0.00238663	0.0127049	-0.691702	-2.40444	0	40	26	IL2 FAS HLA-DRB1 HLA-DPB1 HLA-DRA HLA-DMB CD86 HLA-DPA1 HLA-E HLA-DOA CD80 CD28 HLA-DOB HLA-DMA HLA-DRB5 HLA-C HLA-DQA1 HLA-DQB1 HLA-B HLA-A IL1B IL1A LTA HLA-F PRF1 TNF
	INTESTINAL_IMMUNE_NETWORK_FOR_IGA_PRODUCTION	0.00242718	0.0127049	-0.73946	-2.6168	0	44	31	IL2 HLA-DRB1 HLA-DPB1 HLA-DRA TGFB1 HLA-DMB CD86 CD40 HLA-DPA1 HLA-DOA CD80 CD28 HLA-DOB HLA-DMA IL10 HLA-DRB5 TNFSF13B HLA-DQA1 HLA-DQB1 IL15RA TNFSF13 ICOS CXCL12 CD40LG IL15 CXCR4 AICDA ITGA4 MAP3K14 CCL28 ITGB7
	GRAFT_VERSUS_HOST_DISEASE	0.00229358	0.0127049	-0.758765	-2.59672	0	36	25	IL2 FAS HLA-DRB1 HLA-DPB1 HLA-DRA HLA-DMB CD86 HLA-DPA1 HLA-E HLA-DOA CD80 CD28 HLA-DOB HLA-DMA HLA-DRB5 HLA-C HLA-DQA1 HLA-DQB1 HLA-B HLA-A IL1B IL1A HLA-F PRF1 TNF
	ALLOGRAFT_REJECTION	0.00224215	0.0127049	-0.7908	-2.67664	0	34	22	IL2 FAS HLA-DRB1 HLA-DPB1 HLA-DRA HLA-DMB CD86 CD40 HLA-DPA1 HLA-E HLA-DOA CD80 CD28 HLA-DOB HLA-DMA IL10 HLA-DRB5 HLA-C HLA-DQA1 HLA-DQB1 HLA-B HLA-A
	ASTHMA	0.0022779	0.0127049	-0.792147	-2.50058	0	27	17	RNASE3 FCER1G HLA-DRB1 HLA-DPB1 HLA-DRA HLA-DMB CD40 FCER1A HLA-DPA1 HLA-DOA HLA-DOB HLA-DMA IL10 HLA-DRB5 HLA-DQA1 HLA-DQB1 MS4A2
SCC//high vs low	KEGG PATHWAY	pval	padj	ES	NES	nMoreExtreme	size	no leadingedge gene	leadingEdge genes
	G2M_CHECKPOINT	0.00173611	0.00400641	0.553487	2.40855	0	194	107	E2F3 LBR ILF3 HNRNPU CASP8AP2 LIG3 POLE MCM3 CBX1 PRPF4B CENPF NSD2 CHAF1A SMARCC1 STAG1 RBM14 CTCF UCK2 FANCC KPNB1 SRSF1 NUP98 MCM2 EXO1 TOP2A ODF2 INCENP LMNB1 CUL4A TMPO NUMA1 EZH2 WRN NUSAP1 SMC4 SFPQ SMC1A EWSR1 ESPL1 NOLC1 MCM6 DKC1 POLQ ATRX SUV39H1 KIF11 SYNCRIP TFDP1 POLA2 TACC3 YTHDC1 BRCA2 CDKN1B ATF5 KIF20B PDS5B SMC2 HNRNPD NASP NEK2 CDC7 NOTCH2 CCNF NCL RAD23B TLE3 MKI67 KIF4A ABL1…
	E2F_TARGETS	0.00171233	0.00400641	0.526973	2.30358	0	198	105	ANP32E LBR ILF3 SMC3 NUP153 POLE MCM3 CBX5 PSIP1 BRCA1 STAG1 SPAG5 CTCF MSH2 DEK LUC7L3 MRE11 PSMC3IP DNMT1 RBBP7 SRSF1 PNN MCM2 TP53 LIG1 PMS2 HMGB2 PPM1D TOP2A LMNB1 TMPO BUB1B CIT EZH2 RAD50 NCAPD2 RPA1 SMC4 KIF18B SMC1A PAN2 ESPL1 TIMELESS DONSON NOLC1 MCM6 ORC2 SUV39H1 WDR90 SYNCRIP POLA2 TACC3 BRCA2 CDKN1B PDS5B WEE1 CCP110 HNRNPD NASP USP1 MKI67 KIF4A BARD1 TIPIN RFC3 HELLS TRA2B UNG NUP20…
	MITOTIC_SPINDLE	0.00171527	0.00400641	0.446456	1.9474	0	196	86	ARHGEF11 ARHGEF2 CENPJ SMC3 WASF1 CENPF PCNT CNTRL TSC1 EPB41 TUBGCP3 ALMS1 KNTC1 CDK5RAP2 SOS1 CKAP5 ARL8A TUBGCP5 CDC42BPA HDAC6 TOP2A INCENP LMNB1 CEP131 NUMA1 ARHGEF7 DYNLL2 CEP192 NUSAP1 SMC4 ALS2 SMC1A LRPPRC KIFAP3 ESPL1 NF1 PCM1 KIF3C KIF11 CEP250 BRCA2 KIF20B GEMIN4 BCL2L11 CLASP1 TBCD NEK2 NOTCH2 KIF4A ABL1 SPTAN1 RASAL2 SSH2 KIF15 PRC1 PIF1 NDC80 KIF22 APC FARP1 MAP1S CSNK1D LATS1 SASS…
	MYC_TARGETS_V2	0.00724638	0.0116877	0.450356	1.62778	3	58	34	LAS1L TFB2M MYBBP1A NOLC1 PUS1 TMEM97 NOP2 TCOF1 PPRC1 UTP20 SUPV3L1 UNG MCM4 BYSL DDX18 MPHOSPH10 SLC19A1 PLK4 IMP4 MCM5 EXOSC5 PLK1 SLC29A2 RRP12 NDUFAF4 PPAN HSPD1 WDR43 WDR74 NOC4L AIMP2 PA2G4 TBRG4 FARSA
	UV_RESPONSE_DN	0.0253456	0.037273	-0.313548	-1.34697	10	143	47	TGFBR2 SRI CAV1 EFEMP1 PMP22 F3 FHL2 SERPINE1 ITGB3 MGLL NRP1 MT1E PTGFR RGS4 RBPMS DAB2 LTBP1 CCN1 DLC1 FBLN5 RND3 BHLHE40 COL3A1 GJA1 AMPH COL5A2 GRK5 COL1A2 PDGFRB MGMT COL1A1 ID1 ANXA4 MET TFPI SDC2 GCNT1 ANXA2 PTEN ADORA2B DUSP1 DBP NFKB1 PDLIM5 PEX14 CITED2 KCNMA1
	HEME_METABOLISM	0.0023753	0.00400641	-0.309775	-1.38569	0	191	60	P4HA2 BPGM PDZK1IP1 ATG4A PPP2R5B TMEM9B UROD AGPAT4 SLC22A4 GDE1 DAAM1 BSG CA2 NCOA4 PSMD9 HBD YPEL5 CTSE ENDOD1 USP15 LMO2 KAT2B TSPAN5 BNIP3L ELL2 SDCBP LAMP2 MOSPD1 GATA1 C3 MYL4 BCAM ACP5 LRP10 CAST TRAK2 SLC10A3 ACKR1 RIOK3 ARL2BP TENT5C SLC2A1 CTSB SLC25A38 NFE2 BMP2K GYPE GYPB GYPA OPTN HEBP1 ANK1 SIDT2 MARK3 BLVRA CAT SNCA TRIM10 SLC30A1 HAGH
	UV_RESPONSE_UP	0.00909091	0.0142045	-0.324329	-1.41465	3	156	54	SELENOW BAK1 RRAD TUBA4A MGAT1 CYB5R1 CXCL2 UROD CLTB BSG CA2 BMP2 TMBIM6 AMD1 ICAM1 HSPA2 BID RAB27A AP2S1 IL6ST HYAL2 ACAA1 ATP6V1F MMP14 SOD2 TST PDLIM3 HTR7 GCH1 IGFBP2 LYN GLS GGH DNAJB1 EIF5 CCK JUNB NFKBIA BTG1 HSPA13 ALDOA CYB5B BTG3 PSMC3 GRINA RPN1 RHOB GPX3 HLA-F YKT6 PPP1R2 DGAT1 ARRB2 ENO2
	ESTROGEN_RESPONSE_LATE	0.00240385	0.00400641	-0.318235	-1.43329	0	199	71	FABP5 NBL1 CAV1 SERPINA1 AREG IGFBP4 TPSAB1 LTF MOCS2 LAMC2 CLIC3 ACOX2 SERPINA5 CISH TSPAN13 ARL3 PRSS23 GALE AGR2 CA2 S100A9 RAB31 PERP DNAJC1 HSPB8 IL6ST SFN TST ISG20 PDLIM3 NXT1 TPBG SULT2B1 CACNA2D2 TSTA3 SNX10 DUSP2 CD44 SERPINA3 ABCA3 PLAC1 SLC24A3 PTGER3 GJB3 BTG3 RPS6KA2 AMFR CKB TFPI2 DHCR7 GPER1 HOMER2 LSR ZFP36 BLVRB DYNLT3 CXCL14 CPE BATF CD9 SGK1 UGDH PGR IMPA2 KCNK5 RBBP8 KRT19 KL…
	TGF_BETA_SIGNALING	0.010989	0.01665	-0.459455	-1.66476	4	54	24	RHOA KLF10 TGFB1 SERPINE1 PMEPA1 RAB31 BMP2 PPP1R15A UBE2D3 IFNGR2 HDAC1 THBS1 FNTA LTBP2 PPP1CA JUNB ID1 NOG ACVR1 SKI PPM1A ENG BCAR3 BMPR2
	MTORC1_SIGNALING	0.00238663	0.00400641	-0.377739	-1.69518	0	196	76	RDH11 ATP6V1D ERO1A RAB1A USO1 TUBA4A EGLN3 SERPINH1 PSMC2 CDKN1A PSMC6 ENO1 LDHA LGMN DDIT4 MTHFD2L PGK1 PPP1R15A SDF2L1 UBE2D3 CFP PNP PGM1 P4HA1 FKBP2 DHCR24 SYTL2 DAPP1 CALR EDEM1 PSPH PPA1 BHLHE40 SQLE SRD5A1 SEC11A QDPR EIF2S2 NFIL3 GLRX COPS5 PSMD13 TPI1 LTA4H SLC2A1 CYP51A1 PLOD2 FDXR PSMB5 ITGB2 ALDOA NUPR1 TES IFI30 PITPNB CYB5B STARD4 EBP HMGCS1 SLA PPIA RPN1 SSR1 YKT6 SERP1 FGL2 ACTR2…
	FATTY_ACID_METABOLISM	0.00226244	0.00400641	-0.391834	-1.71172	0	157	74	RDH11 VNN1 LGALS1 HMGCL OSTC CD36 UROD CA2 MGLL RAP1GDS1 LDHA TDO2 RDH16 CYP4A11 DHCR24 ACAA1 MCEE MDH1 G0S2 PTS SERINC1 HSD17B11 ADSL SDHD ACSL5 INMT ETFDH ACOT8 MIF GSTZ1 PDHB AOC3 ECHS1 PSME1 YWHAH ALDOA RETSAT ACSL4 CRYZ HMGCS1 HSDL2 DLST ACSL1 SUCLG1 BLVRA SUCLG2 ECI1 HPGD ENO2 IDI1 FABP1 AUH ACADS HCCS UBE2L6 METAP1 HAO2 UGDH CD1D GPD1 ERP29 HSD17B4 SDHA NCAPH2 ACOX1 FABP2 MAOA DECR1 REEP6 …
	PROTEIN_SECRETION	0.0022779	0.00400641	-0.424877	-1.72308	0	96	29	VAMP3 RER1 STX12 CD63 TMED10 USO1 ARFGAP3 AP3S1 RAB2A ERGIC3 TMX1 SSPN RAB22A CAV2 SGMS1 GALC COPB1 SEC24D MAPK1 CLN5 PAM BET1 TMED2 AP2S1 LAMP2 RAB5A ARFIP1 ATP6V1H STX7
	APICAL_JUNCTION	0.00240385	0.00400641	-0.396238	-1.7846	0	199	75	RRAS CDH6 ARPC2 TGFBI ITGA3 MYL9 CDH15 ADAM9 LAMC2 CDH3 CNN2 ACTB MPZL2 ACTN1 LDLRAP1 RSU1 CLDN6 GNAI2 AMIGO2 ZYX CLDN9 ICAM1 VASP FYB1 ALOX15B CD86 MMP2 ADAMTS5 MYL12B BMP1 COL17A1 CDSN CD99 CERCAM PFN1 MMP9 CAP1 LIMA1 LAYN ITGB1 THY1 RAC2 SIRPA LAMA3 CD209 GNAI1 MAPK11 FSCN1 PECAM1 YWHAH NEXN COL16A1 MSN NECTIN2 CADM3 NECTIN3 PTEN CDH11 ACTG2 SDC3 ICAM5 MYH9 LAMB3 CLDN5 PCDH1 CD34 NEGR1 SGCE MV…
	XENOBIOTIC_METABOLISM	0.00239234	0.00400641	-0.397358	-1.78662	0	198	78	VNN1 ASL SERTAD1 IL1R1 IGFBP4 FMO3 TPST1 CD36 MT2A DHRS7 CROT FBP1 ACOX2 AQP9 SLC12A4 SAR1B PINK1 COMT MAN1A1 SERPINE1 CA2 GSTO1 SSR3 TMBIM6 DHRS1 TDO2 XDH CDA TNFRSF1A UPP1 CYB5A HSD17B2 ATOH8 PTGDS HSD11B1 NDRG2 PMM1 PTS EPHA2 GSS ACP2 GCH1 BCAR1 SLC35D1 CFB FBLN1 FAS ADH5 ETFDH UPB1 DDT POR RETSAT AOX1 IRF8 PDK4 F11 IGF1 ACOX3 PDLIM5 ARG2 ETS2 ABHD6 CAT GCKR APOE PSMB10 ENTPD5 FABP1 BLVRB GSTT…
	INTERFERON_ALPHA_RESPONSE	0.00224719	0.00400641	-0.449785	-1.82434	0	95	52	LY6E LPAR6 IL4R IFI27 CCRL2 SAMD9 TENT5A CD47 ISG15 IFITM2 IFITM3 PROCR NCOA7 CASP1 BST2 B2M IL7 OASL IFI44 ISG20 HLA-C SP110 PLSCR1 PSME1 IFITM1 IFI35 EPSTI1 RSAD2 CXCL10 IFIT3 PSMB8 IFI30 PSMB9 SELL CSF1 PSME2 CXCL11 PSMA3 LAMP3 CD74 IFI44L IL15 UBE2L6 CMPK2 LAP3 HERC6 RTP4 C1S IFIT2 MVB12A IRF7 PARP12
	ANDROGEN_RESPONSE	0.00227273	0.00400641	-0.448228	-1.82656	0	98	42	TMEM50A DNAJB9 SPCS3 STEAP4 ALDH1A3 ANKH ACTN1 NDRG1 ITGAV GNAI3 PMEPA1 NCOA4 SELENOP SEC24D ELL2 B2M SAT1 DHCR24 DBI PLPP1 UBE2J1 MYL12A SLC38A2 GUCY1A1 MAF TSC22D1 GPD1L IQGAP2 TNFAIP8 HMGCS1 XRCC6 PDLIM5 CENPN AKT1 TMPRSS2 VAPA HPGD CDK6 STK39 HOMER2 IDI1 HSD17B14
	CHOLESTEROL_HOMEOSTASIS	0.00215054	0.00400641	-0.474303	-1.85284	0	73	39	FABP5 TNFRSF12A ETHE1 LGALS3 ANXA5 LPL PLAUR ANXA13 LGMN STX5 MAL2 CPEB2 FBXO6 CXCL16 GPX8 SQLE ANTXR2 NFIL3 GNAI1 PLSCR1 CYP51A1 PDK3 STARD4 EBP HMGCS1 ERRFI1 MVK MVD SC5D ACSS2 DHCR7 PNRC1 IDI1 GUSB CD9 TP53INP1 GLDC CTNNB1 ACTG1
	GLYCOLYSIS	0.00238663	0.00400641	-0.413329	-1.8549	0	196	86	P4HA2 SRD5A3 ERO1A TGFBI PGAM1 CHPF KDELR3 PLOD1 TPST1 SPAG4 LHPP AGRN NT5E GALE EGLN3 IER3 GMPPA GMPPB ENO1 B4GALT7 CLDN9 LDHA DDIT4 PGK1 EXT2 PAM IL13RA1 P4HA1 ANGPTL4 CYB5A MDH1 ALG1 UGP2 ISG20 TPBG TSTA3 PGM2 CD44 ANG DCN GYS1 GPC1 EXT1 MIF GLRX PPP2CB TPI1 GPR87 MET PLOD2 PKM GALK1 PDK3 COL5A1 CHPF2 ALDOA SDC2 B4GALT2 AKR1A1 PPIA GFPT1 ADORA2B CHST6 SDC3 RPE PYGL CITED2 B3GAT1 GPC4 ENO2 SLC1…
	P53_PATHWAY	0.00236967	0.00400641	-0.415549	-1.86674	0	197	95	PLK3 GM2A CGRRF1 BAK1 TAX1BP3 RRAD IL1A TGFB1 VAMP8 MAPKAPK3 CD82 RNF19B NDRG1 ZNF365 RCHY1 IER3 BLCAP CDKN1A BMP2 VDR GADD45A DRAM1 DDIT4 ALOX15B PPP1R15A PROCR SERTAD3 LIF PERP CTSD FUCA1 CASP1 SAT1 UPP1 MKNK2 MXD1 SFN PMM1 EPHA2 SPHK1 STOM NHLH2 APP RPS12 SLC35D1 FAS AK1 RPS27L TRIAP1 TSC22D1 BTG1 FDXR CD81 ZFP36L1 RETSAT PLXNB2 ADA ISCU NUPR1 IFI30 CDH13 JAG2 ZBTB16 BAX TM7SF3 HBEGF PTPRE KLK…
	IL2_STAT5_SIGNALING	0.00239234	0.00400641	-0.440594	-1.98102	0	198	100	IFNGR1 CSF2 DHRS3 HOPX PRNP IL4R SLC39A8 CISH NDRG1 NT5E ITGAV CA2 CD48 CAPG GSTO1 BMP2 IFITM3 LRRC8C CD86 TGM2 LIF PTGER2 PNP IL10 GPR65 NRP1 SERPINB6 MAP3K8 P4HA1 ECM1 GLIPR2 TNFRSF21 PTH1R BCL2L1 EMP1 MXD1 PHLDA1 PLPP1 GATA1 AGER IL1RL1 KLF6 TNFSF10 GADD45B BHLHE40 CD44 NFIL3 TNFRSF9 GPX4 AHR PLSCR1 NFKBIZ ANXA4 TNFSF11 CD81 CTSZ SYNGR2 GUCY1B1 COL6A1 CXCL10 RNH1 IL13 CKAP4 FAM126B SMPDL3A SEL…
	KRAS_SIGNALING_UP	0.00240385	0.00400641	-0.458356	-2.06438	0	199	94	EREG CSF2 LY96 PPBP BPGM ERO1A IL1B PTPRR SLPI RETN CLEC4A TSPAN1 CROT MALL ALDH1A3 CFH ANKH PIGR MPZL2 TSPAN13 INHBA PLAUR CA2 BMP2 PLEK2 SPON1 NR1H4 PPP1R15A PLAU LIF FUCA1 DUSP6 NRP1 IL33 ANGPTL4 IL7R LAPTM5 CCL20 PTGS2 ETS1 MMP9 FCER1G EMP1 GFPT2 BIRC3 HSD11B1 G0S2 LAT2 ADGRL4 ZNF277 FBXO4 PLAT WNT7A MAFB GNG11 CFB F13A1 HDAC9 C3AR1 GLRX GUCY1A1 SERPINA3 MMD PECAM1 TFPI ITGB2 CXCL10 PSMB8 MMP…
	ANGIOGENESIS	0.00209205	0.00400641	-0.630832	-2.09973	0	36	20	KCNJ8 SERPINA5 LPL ITGAV TIMP1 CXCL6 LRPAP1 NRP1 TNFRSF21 PF4 POSTN COL3A1 APP COL5A2 LUM FSTL1 JAG2 THBD APOH PDGFA
	ADIPOGENESIS	0.00240385	0.00400641	-0.468673	-2.11084	0	199	103	FABP4 IFNGR1 RNF11 CMPK1 DNAJB9 CD151 RETN SDHB CD36 DHRS7 ORM1 SCP2 LPL SSPN SQOR MGLL GADD45A CYP4B1 PGM1 REEP5 UQCR11 VEGFB ANGPTL4 HSPB8 DRAM2 UQCR10 G3BP2 TST C3 AK2 STOM NABP1 APLP2 QDPR RIOK3 UQCRC1 UQCRQ DHRS7B GPX4 DDT POR ECHS1 ABCB8 CD302 NDUFA5 CYC1 ALDOA RETSAT PFKFB3 OMD NDUFB7 COX8A LPCAT3 PTGER3 COX7B LAMA4 PRDX3 ESYT1 GPX3 CCNG2 ATP5PO ENPP2 JAGN1 PEX14 DGAT1 SUCLG1 ESRRA CAT MRP…
	APOPTOSIS	0.00230947	0.00400641	-0.488287	-2.13636	0	160	67	EREG IFNGR1 TNFRSF12A GPX1 IL1B CAV1 LGALS3 IL1A DPYD BCL10 PPP2R5B GNA15 ANKH FEZ1 TSPO TIMP1 IER3 HSPB1 CDKN1A BMP2 IL18 GADD45A IFITM3 DAP BID MMP2 BNIP3L CASP4 CD69 CASP1 CD14 BGN CASP7 SAT1 BCL2L1 EMP1 TIMP3 BIRC3 IGFBP6 TNFSF10 SOD2 ISG20 BCAP31 GADD45B GCH1 PLAT CD44 APP DCN PSEN1 FAS PDGFRB LUM GPX4 MGMT FDXR PLPPR4 RETSAT TIMP2 BTG3 EBP BAX HGF RHOB ANXA1 GPX3 PPP3R1
	HYPOXIA	0.00240385	0.00400641	-0.477325	-2.14981	0	199	98	SDC4 TMEM45A TPST2 P4HA2 HS3ST1 ERO1A TGFBI CAV1 PRDX5 KDELR3 PPP1R3C TGFB3 PDGFB MT2A FBP1 F3 NAGK NDRG1 LOX SERPINE1 PLAUR IER3 CDKN1A ENO1 SRPX LDHA CAVIN3 DDIT4 PGK1 PPP1R15A TGM2 BNIP3L PGM1 PGF PAM BGN P4HA1 MT1E CSRP2 ANGPTL4 KLF7 ETS1 UGP2 KLF6 CCN1 ISG20 STBD1 TPBG SULT2B1 CP BHLHE40 ADM PGM2 DCN GYS1 GPC1 NFIL3 EXT1 MIF GLRX TPI1 SLC2A1 BTG1 GALK1 PDK3 COL5A1 HEXA ALDOA SDC2 PFKFB3 CCN2…
	OXIDATIVE_PHOSPHORYLATION	0.00239808	0.00400641	-0.510191	-2.29703	0	200	109	ATP6V1D ATP6V0B SDHB ATP6V0E1 ATP5PB CYB5R3 MRPS15 NDUFA6 NDUFC2 ATP6V1E1 LDHA PDP1 MFN2 NDUFB1 UQCR11 ATP5MF CASP7 MTRR ATP5F1E TIMM8B CYB5A SLC25A5 ACAA1 ATP6V1F NDUFB2 MDH1 UQCR10 COX7A2 ATP6V1G1 TOMM22 NDUFB8 ATP6V1H BDH2 NDUFC1 MPC1 FDX1 MRPS30 CYCS SDHD NDUFB3 ETFDH NDUFS6 COX7A2L UQCRC1 MRPL11 UQCRFS1 UQCRQ GPX4 OAT ATP5PD PDHB MTX2 POR ATP5MG ECHS1 GLUD1 NDUFA5 NDUFA4 CYC1 NDUFA3 RETSAT N…
	INTERFERON_GAMMA_RESPONSE	0.00236967	0.00400641	-0.521526	-2.34282	0	197	101	BPGM SRI LY6E MT2A IL4R VAMP8 IFI27 CFH MVP SSPN TNFAIP6 ST3GAL5 ISG15 CDKN1A STAT4 P2RY14 IFIT1 IFITM2 ICAM1 IFITM3 VAMP5 PSMA2 CD86 FPR1 PNP CASP4 CD69 CASP1 HLA-G BST2 HLA-DMA BANK1 CASP7 B2M IL7 IFNAR2 UPP1 OASL PTGS2 IFI44 CD40 TNFSF10 HLA-DRB1 SOD2 MYD88 ISG20 GCH1 HLA-B SERPING1 CCL7 SP110 CCL2 CFB FAS HIF1A TOR1B NFKBIA PLSCR1 BTG1 PSME1 IFI35 EPSTI1 RSAD2 C1R CXCL10 SOCS3 PTPN1 IFIT3 PSM…
	COMPLEMENT	0.00240385	0.00400641	-0.526407	-2.37086	0	199	103	CXCL1 CD59 CALM1 CTSH MMP13 SERPINA1 LGALS3 PRCP ANXA5 ADAM9 PDGFB LTF CD36 F3 CFH LIPA GNAI3 SERPINE1 FCN1 TIMP1 PLAUR CPQ CA2 EHD1 CEBPB GNAI2 S100A9 ATOX1 PDP1 LGMN USP15 APOC1 CASP4 CTSD DUSP6 C9 CDA CASP1 S100A12 PFN1 CASP7 FCER1G MMP8 LAMP2 MMP14 MMP12 GNB2 CPM C3 GMFB CP PLAT GNGT2 LYN SERPING1 ANG FDX1 MSRB1 CFB PSEN1 CR1 PRSS3 PPP2CB LTA4H RHOG PLSCR1 DUSP5 PPP4C CTSB C1R C1QA CTSS PSMB9…
	IL6_JAK_STAT3_SIGNALING	0.00215983	0.00400641	-0.604201	-2.42902	0	86	44	IFNGR1 CXCL1 CSF2 TNFRSF12A IL1R1 IL1B BAK1 CXCL3 TGFB1 CD36 IL4R TLR2 ITGB3 OSMR PDGFC CSF3R TNFRSF1A CD14 IFNAR1 IFNGR2 MAP3K8 IL13RA1 IL7 IL6ST TNFRSF21 PF4 MYD88 STAM2 CCR1 CD44 CCL7 FAS IL10RB CXCL10 SOCS3 PTPN1 EBI3 TNFRSF1B A2M ITGA4 CSF1 ACVRL1 CXCL11 CRLF2
	COAGULATION	0.00232019	0.00400641	-0.58748	-2.4956	0	138	83	GNG12 MMP7 CTSH SERPINA1 PEF1 ADAM9 PDGFB CFI ACOX2 F3 ARF4 CFH PRSS23 SERPINE1 TIMP1 CPQ MMP3 ITGB3 WDR1 LGMN CTSE SPARC CRIP2 C8B MMP1 APOC1 MMP2 HTRA1 RAPGEF3 PLAU DUSP6 C9 BMP1 CFD KLF7 PF4 CTSK MMP9 MMP8 TIMP3 LAMP2 MMP14 GNB2 C3 THBS1 CPB2 PLAT SERPING1 ANG RAC1 CFB MSRB2 LTA4H PECAM1 CTSB FGG C1R MMP10 ISCU C1QA APOC2 RGN C2 MAFF DPP4 THBD CTSO F11 A2M ANXA1 KLK8 TMPRSS6 F12 GP9 TFPI2 ITGA…
	ALLOGRAFT_REJECTION	0.00238663	0.00400641	-0.570333	-2.55949	0	196	105	EREG IFNGR1 IL1B TGFB1 IL4R BCL10 FCGR2B SRGN CCL13 INHBA TIMP1 TLR2 CAPG CD47 HLA-E IL18 IL4 LY86 FGR STAT4 ICAM1 FYB1 CCL22 CD86 RPL9 LIF CFP IL10 GPR65 IGSF6 NCF4 IFNGR2 HLA-G HLA-DMA RPS3A HLA-DMB B2M IL7 IFNAR2 IL11 PF4 HLA-DRA ETS1 MMP9 IL2 CD40 RPS9 ELANE THY1 LYN CCR1 CCL7 NLRP3 EIF5A CD80 CCL2 FAS GALNT1 RPL3L HDAC9 HIF1A SPI1 UBE2N BCL3 ITGB2 CD4 DYRK3 UBE2D1 IL18RAP IL13 HLA-A GLMN ST8…
	TNFA_SIGNALING_VIA_NFKB	0.00240385	0.00400641	-0.599731	-2.70111	0	199	110	CXCL1 CSF2 SDC4 KLF10 IL1B ZC3H12A CXCL3 AREG IL1A LITAF CXCL2 F3 CCRL2 RNF19B INHBA SERPINE1 TNFAIP6 CXCL6 PLAUR TLR2 IER3 EHD1 PMEPA1 CEBPB CDKN1A BMP2 IL18 GADD45A DRAM1 ICAM1 PPP1R15A PLAU LIF CD69 IFNGR2 MAP3K8 IL7R GPR183 SAT1 CCL20 IL6ST PTGS2 NFKBIE PANX1 GFPT2 MXD1 PHLDA1 BIRC3 G0S2 KLF6 SOD2 CCN1 SPHK1 GADD45B GCH1 BHLHE40 DUSP2 CD44 CD80 GEM CCL2 NFIL3 JUNB CEBPD PHLDA2 TRIP10 TNFRSF9 …
	EPITHELIAL_MESENCHYMAL_TRANSITION	0.00239808	0.00400641	-0.644296	-2.90081	0	200	133	CXCL8 CXCL1 SDC4 TNFRSF12A CD59 LGALS1 CDH6 TGFBI CRLF1 PLOD1 AREG MYL9 IGFBP4 PCOLCE PMP22 EMP3 TGFB1 NNMT LAMC2 NT5E INHBA TAGLN ITGAV SERPINH1 ITGA5 LOX SERPINE1 TIMP1 CXCL6 PLAUR P3H1 PMEPA1 CAPG MMP3 ITGB3 FAP CALU SPARC LOXL1 GADD45A SERPINE2 MMP1 EFEMP2 TGM2 MMP2 HTRA1 FOXC2 PLOD3 FUCA1 BMP1 BGN ECM1 PTHLH SAT1 CALD1 RGS4 MGP COL5A3 TIMP3 DAB2 CTHRC1 VIM PRSS2 MMP14 SCG2 CCN1 MATN3 LOXL2 P…
	INFLAMMATORY_RESPONSE	0.00240385	0.00400641	-0.645918	-2.90913	0	199	116	CXCL8 EREG HRH1 SLC4A4 SRI IL1R1 LY6E IL1B SGMS2 IL1A ROS1 EMP3 IL4R SLC31A2 CSF3 GNA15 PROK2 F3 AQP9 CCRL2 IRAK2 PTAFR CD82 INHBA GNAI3 ITGA5 SERPINE1 TNFAIP6 CCL24 TIMP1 CXCL6 PLAUR TLR2 CD48 SELENOS CDKN1A IL18 ITGB3 OSMR ICAM1 P2RY2 CCL22 CSF3R FPR1 LIF PTGER2 IL10 CLEC5A CD69 C5AR1 CD14 IFNAR1 IFNGR2 BST2 IL7R MSR1 GPR183 PDPN CCL20 FFAR2 MXD1 NDP MARCO BDKRB1 MMP14 CD40 KLF6 TNFSF10 SPHK1 R…
ADC//high vs low	KEGG PATHWAY	pval	padj	ES	NES	nMoreExtreme	size	no leadingedge gene	leadingEdge genes
	G2M_CHECKPOINT	0.00150376	0.00759878	0.512043	2.19971	0	194	119	ODC1 HNRNPU POLE CENPF ILF3 PRPF4B HMGB3 SFPQ ODF2 E2F3 YTHDC1 ESPL1 RBM14 EXO1 NUMA1 CTCF SRSF1 SMARCC1 LIG3 EZH2 LBR UCK2 NASP NSD2 KPNB1 EWSR1 NOLC1 TLE3 LMNB1 KMT5A SMC4 MTF2 CCNT1 AURKA E2F1 WRN KNL1 MCM3 E2F2 POLQ NCL ABL1 TROAP NUSAP1 TENT4A PRC1 SLC7A5 CDC7 SMC1A INCENP KIF11 CBX1 KIF15 KIF2C KIF5B KIF20B PLK4 CCNF STAG1 HIRA CASP8AP2 ARID4A CENPE SLC7A1 TOP2A MKI67 NEK2 RAD54L STIL PBK S…
	E2F_TARGETS	0.00149254	0.00759878	0.450681	1.94204	0	198	97	ANP32E CIT PNN POLE PAN2 ILF3 LUC7L3 HMGB3 TIMELESS NUP153 SMC3 SPAG5 ESPL1 CTCF SHMT1 SRSF1 PRKDC PMS2 EZH2 MRE11 CTPS1 LBR NASP MSH2 CBX5 NOLC1 BUB1B LMNB1 SMC4 CHEK2 AURKA MCM3 KIF18B WDR90 ATAD2 CSE1L HELLS MCM4 NUP205 NOP56 SMC6 LIG1 SMC1A KIF2C PLK4 STAG1 CENPE TOP2A DNMT1 E2F8 MKI67 SRSF2 XPO1 ORC2 RFC1 HNRNPD PPM1D POLD3 MCM2 SSRP1 PAICS CDCA8 CKS1B CHEK1 GINS4 KIF22 RAD21 UBE2T DEK TBRG4…
	PANCREAS_BETA_CELLS	0.00687285	0.0143184	0.511501	1.69686	3	40	10	PCSK1 INSM1 NEUROD1 PCSK2 ABCC8 SST PAK3 PKLR STXBP1 GCG
	MITOTIC_SPINDLE	0.00149701	0.00759878	0.372011	1.5997	0	196	92	ARHGEF11 KNTC1 PCM1 ARHGEF2 TSC1 CENPF PLEKHG2 PCNT CENPJ CEP131 SMC3 ESPL1 NUMA1 HDAC6 LRPPRC CKAP5 CEP192 CEP250 CNTROB RANBP9 CDC42BPA LMNB1 SMC4 ARL8A ALMS1 SASS6 SOS1 AURKA EPB41 GEMIN4 ABL1 CYTH2 TUBGCP5 HOOK3 SORBS2 NUSAP1 CLASP1 ALS2 CSNK1D PRC1 SMC1A CLIP1 CDK5RAP2 FARP1 PIF1 MARK4 INCENP BCL2L11 KIF11 KIF15 KIF2C TBCD KIF5B KIF20B ARFGEF1 CENPE STAU1 TOP2A RALBP1 NEK2 NF1 RFC1 ARHGAP5 D…
	MYC_TARGETS_V2	0.0151771	0.0291867	0.444297	1.57225	8	58	27	PUS1 UTP20 SUPV3L1 SLC29A2 GNL3 TFB2M MYBBP1A NOLC1 PPRC1 BYSL MPHOSPH10 NOP2 MCM4 NOP56 RRP12 PLK4 IPO4 TCOF1 HSPD1 AIMP2 TBRG4 WDR43 NOC4L WDR74 LAS1L UNG SLC19A1
	WNT_BETA_CATENIN_SIGNALING	0.0248668	0.0428738	0.444231	1.48162	13	42	21	NCSTN KAT2A FRAT1 DVL2 CSNK1E AXIN2 MAML1 NCOR2 JAG2 WNT1 SKP2 HDAC5 PSEN2 AXIN1 HDAC2 FZD8 NOTCH1 DLL1 NKD1 TP53 GNAI1
	XENOBIOTIC_METABOLISM	0.0240964	0.0428738	-0.286805	-1.31307	7	198	74	ADH7 GSTO1 NDRG2 FAS SERTAD1 SERPINE1 HSD11B1 HSD17B2 XDH IGFBP4 PSMB10 IL1R1 ACSM1 HPRT1 IRF8 CROT MT2A SSR3 CDA HMOX1 PTGDS PINK1 FAH CYP2S1 FBLN1 DHRS7 FMO3 ABHD6 SLC6A12 CYP26A1 NINJ1 UPP1 CA2 IGF1 AQP9 FMO1 TPST1 CYP2C18 TDO2 ASL F11 SERPINA6 EPHA2 PGRMC1 CYP27A1 PLG PROS1 ADH5 BLVRB CYB5A REG1A SAR1B APOE COMT MAN1A1 VNN1 HNF4A SLC12A4 CDO1 RETSAT SPINT2 PTGES3 ACP2 PDLIM5 HACL1 GSTA3 TGFB2…
	OXIDATIVE_PHOSPHORYLATION	0.00593472	0.0136091	-0.314606	-1.44884	1	200	77	ATP6V0E1 UQCR11 NDUFB7 NDUFA6 TIMM8B GLUD1 TOMM22 SDHD ATP6V1E1 NDUFA2 ATP5PO ATP6V1F MRPL34 NDUFS7 MAOB COX7B ATP6V1D MRPS12 NDUFB5 NDUFB2 ATP5PB UQCR10 ATP5ME SDHB NDUFA4 MPC1 COX6B1 NDUFB3 UQCRQ NDUFS3 ATP5MG CYB5R3 NDUFB6 MRPS11 HCCS TIMM10 ATP6V0C SLC25A5 ETFA ATP5PF NDUFAB1 ACAA2 ATP6V0B COX4I1 NDUFB1 MRPL11 COX7A2L NDUFA9 CYB5A ATP5MF SURF1 MDH1 NDUFC2 COX5B COX7A2 HTRA2 ATP5F1E ACAA1 ISCU…
	ADIPOGENESIS	0.00598802	0.0136091	-0.317687	-1.45926	1	199	86	SSPN IFNGR1 CAVIN1 STOM OMD RNF11 MYLK UQCR11 DNAJB9 NDUFB7 ELOVL6 DRAM2 GADD45A REEP5 GPX3 FABP4 TANK ATP5PO FAH SPARCL1 STAT5A COX7B DHRS7 RETN LAMA4 CCNG2 TST PPARG UQCR10 RIOK3 SDHB CD151 ARL4A SAMM50 UQCRQ NDUFS3 HADH SORBS1 GBE1 RAB34 CMPK1 MGLL ANGPT1 COL15A1 SQOR ESYT1 NDUFAB1 ACAA2 SCP2 PGM1 SLC27A1 VEGFB APLP2 ATP1B3 UBC APOE G3BP2 CDKN2C ENPP2 ACADL HSPB8 SUCLG1 ITGA7 RETSAT NABP1 COX8…
	APICAL_SURFACE	0.0261905	0.0436508	-0.419029	-1.47563	10	44	24	CX3CL1 SRPX CRYBG1 GHRL THY1 DCBLD2 AKAP7 RTN4RL1 LYN AFAP1L2 SULF2 GAS1 GSTM3 IL2RG ADAM10 HSPB1 IL2RB MDGA1 APP NTNG1 SCUBE1 MAL PLAUR RHCG
	ANDROGEN_RESPONSE	0.00771208	0.0154242	-0.362128	-1.49666	2	98	25	TNFAIP8 B2M AZGP1 TMEM50A DNAJB9 KRT19 ITGAV SELENOP DBI IQGAP2 PMEPA1 ALDH1A3 MAF TSC22D1 MYL12A GNAI3 HPGD GUCY1A1 INPP4B SPCS3 SGK1 CDK6 NKX3-1 ACTN1 HERC3
	TGF_BETA_SIGNALING	0.0168269	0.031161	-0.40552	-1.50048	6	54	25	TGFB1 SERPINE1 RHOA UBE2D3 ACVR1 KLF10 IFNGR2 THBS1 PMEPA1 RAB31 LTBP2 JUNB ENG LEFTY2 PPP1R15A SMAD3 BMPR2 SMURF2 CTNNB1 WWTR1 BCAR3 PPP1CA NOG SMAD1 FKBP1A
	UV_RESPONSE_DN	0.00263158	0.00759878	-0.36499	-1.61193	0	143	46	PTGFR ANXA2 CAV1 PMP22 SNAI2 ITGB3 MT1E SERPINE1 DAB2 SDC2 ANXA4 CCN1 TGFBR2 FBLN5 MET COL1A1 RND3 TGFBR3 COL1A2 EFEMP1 SRI COL3A1 KCNMA1 PDGFRB PPARG INPP4B TFPI COL5A2 LDLR FHL2 RGS4 GJA1 LTBP1 ADD3 MGLL SPOP APBB2 COL11A1 PTEN HAS2 SMAD3 FZD2 MAGI2 BHLHE40 PIK3CD MMP16
	HYPOXIA	0.00299401	0.00759878	-0.377683	-1.73485	0	199	103	ANXA2 CAV1 TGFBI CAVIN3 IDS CAVIN1 SRPX PLAC8 MT1E SERPINE1 DCN SDC2 CCN1 ETS1 HS3ST1 MT2A LXN PGF S100A4 LOX BGN TGM2 PDK3 HMOX1 PGK1 CDKN1A NAGK TPST2 ALDOB KDELR3 TGFB3 CCN2 CCNG2 KLF6 GPC1 COL5A1 SDC3 TIPARP BNIP3L CHST3 SDC4 PDGFB PRDX5 FAM162A STBD1 DDIT4 P4HA2 GBE1 CXCR4 GLRX SAP30 TPBG HEXA AK4 PAM ENO1 TPI1 AMPD3 PPP1R15A TMEM45A PGM1 SLC2A3 NCAN BHLHE40 PPP1R3C GAPDH PIM1 ERO1A TNFAIP3 …
	MYOGENESIS	0.00301205	0.00759878	-0.400453	-1.83338	0	198	81	SSPN IGFBP7 COX7A1 HSPB2 FHL1 HBEGF TGFB1 FXYD1 TAGLN PRNP DES MYLK SPARC ITGB5 SGCD SH3BGR COL6A2 MYL4 TNNI2 GSN MYOM2 LSP1 CASQ2 GABARAPL2 CNN3 COL1A1 PDLIM7 GPX3 SGCA MYOZ1 SOD3 FKBP1B CDKN1A MYL3 LAMA2 COL3A1 CAV3 MYL2 FGF2 SPHK1 SIRT2 ITGB4 AEBP1 COL6A3 SLN RB1 CFD GADD45B APLNR FABP3 IGF1 MYH11 SORBS1 MEF2C ADAM12 TPM2 SGCG MYBPH PLXNB2 OCEL1 COL15A1 APOD PKIA SYNGR2 SORBS3 BHLHE40 LDB3 PPP…
	ANGIOGENESIS	0.00686499	0.0143184	-0.546298	-1.85942	2	36	15	CXCL6 FSTL1 JAG1 LUM MSX1 ITGAV SPP1 POSTN S100A4 SERPINA5 TIMP1 COL3A1 OLR1 PGLYRP1 COL5A2
	P53_PATHWAY	0.00303951	0.00759878	-0.424912	-1.94205	0	197	91	ZNF365 MAPKAPK3 CLCA2 FAS RRAD PROCR HBEGF STOM CASP1 TGFB1 CD82 TP63 STEAP3 CGRRF1 VAMP8 SERPINB5 PLK3 SESN1 GADD45A RPS27L RPL36 TCN2 S100A4 TGFA FUCA1 CTSD NUPR1 HMOX1 PRMT2 CDKN1A TSC22D1 F2R ZFP36L1 CD81 HINT1 SPHK1 ITGB4 RCHY1 PERP IL1A NINJ1 RB1 UPP1 HDAC3 DDB2 TAX1BP3 RAP2B FAM162A DDIT4 MXD1 GM2A SOCS1 VWA5A RPL18 CEBPA PLXNB2 SERTAD3 CDKN2AIP ZMAT3 BAK1 KLF4 RPS12 EPHA2 PPP1R15A DGKA CC…
	APICAL_JUNCTION	0.00299401	0.00759878	-0.441653	-2.02868	0	199	82	LAYN RRAS GNAI2 TGFBI CX3CL1 RAC2 ARPC2 ACTG2 COL17A1 CDH11 CLDN18 CD86 MYL9 CD209 DSC3 MPZL2 EPB41L2 ACTB CDH6 YWHAH MMP2 LAMC2 SIRPA MAPK11 NEGR1 ZYX SKAP2 PDZD3 NEXN THY1 MYL12B PARVA VCL CAP1 AMIGO2 CLDN5 CDH3 FBN1 ICAM2 ARHGEF6 CD99 ITGB4 FYB1 DMP1 TSPAN4 SDC3 CALB2 CD276 CERCAM VASP PECAM1 ACTN1 FSCN1 CD274 LIMA1 HADH ADRA1B PFN1 ITGA3 VCAM1 MSN PCDH1 NRXN2 PTEN SORBS3 MMP9 PTPRC ADAM9 RSU1…
	COAGULATION	0.00265957	0.00759878	-0.471635	-2.06436	0	138	71	MMP7 CTSH MMP11 SERPINA1 ITGB3 SERPINB2 HTRA1 SERPINE1 PLAU CTSK SPARC MMP3 C1QA MMP2 LAMP2 PLAT PEF1 CPQ GNG12 C1R GSN CTSO RAC1 SERPING1 MMP1 APOC1 MMP10 CTSB MMP8 FN1 THBS1 MMP14 ARF4 TIMP1 TIMP3 FBN1 PLEK OLR1 SIRT2 F2RL2 ANXA1 F8 DUSP14 CFD PECAM1 CPB2 CD9 PDGFB LEFTY2 A2M C1S F11 CFH WDR1 PRSS23 MMP9 CTSE PLG ADAM9 PROS1 APOC2 S100A13 COMP BMP1 DUSP6 THBD ISCU MAFF HNF4A CSRP1 ITGA2
	IL2_STAT5_SIGNALING	0.00301205	0.00759878	-0.46505	-2.12912	0	198	84	GATA1 GLIPR2 BCL2L1 GSTO1 IFNGR1 CAPG CD44 CSF2 EMP1 FLT3LG CD48 ITGA6 CD86 TNFSF10 PRNP LRRC8C CST7 CSF1 DHRS3 CDCP1 ANXA4 SELL NT5E PLSCR1 TWSG1 ITGAV COL6A1 IL18R1 CD83 IL10 IRF8 IL1RL1 SPP1 DRC1 TGM2 SLC39A8 IL1R2 IL2RA GPR65 ADAM19 FAH MAP6 AHNAK SERPINB6 CD79B CD81 AHR CTSZ F2RL2 KLF6 FGL2 ICOS TNFRSF9 RNH1 TLR7 CA2 PHLDA1 IL3RA GADD45B AGER ARL4A CASP3 GUCY1B1 TNFRSF1B MXD1 SOCS1 WLS IL10R…
	APOPTOSIS	0.0027248	0.00759878	-0.493325	-2.19619	0	160	82	GPX1 CAV1 BCL2L1 IGFBP6 FAS IFNGR1 CD14 CD44 LGALS3 EMP1 CASP1 PLPPR4 GNA15 CCNA1 TNFSF10 FEZ1 TNFRSF12A DCN TSPO CD69 MMP2 PLAT LUM TIMP2 GSN GADD45A BCL10 HGF DPYD EGR3 GPX3 PMAIP1 BID BGN PPP2R5B HMOX1 TIMP1 TGFBR3 CDKN1A TIMP3 PEA15 F2R PPT1 IL1B PDGFRB CASP4 ANXA1 IL1A GADD45B BNIP3L CASP3 CD2 CYLD LEF1 IFITM3 IL18 CASP8 PRF1 EREG IFNB1 TNF CTNNB1 ANKH DAP HSPB1 BCL2L10 CCND2 IRF1 MGMT BTG3 …
	COMPLEMENT	0.00299401	0.00759878	-0.514701	-2.36422	0	199	102	CD59 GNAI2 CTSH RHOG ANXA5 PRSS3 SERPINA1 SERPINB2 FCER1G LGALS3 CASP1 C1QC GNGT2 SERPINE1 APOBEC3G C1QA ZEB1 LAMP2 PLAT CPQ C1R EHD1 TIMP2 ZFPM2 ATOX1 PLSCR1 PRCP APOBEC3F CTSO SERPING1 CTSC WAS SH2B3 LCP2 APOC1 GNG2 PRSS36 CTSB PSMB9 ITGAM MMP8 FN1 FCN1 CDA CTSD MMP14 TIMP1 LIPA GZMK CALM1 LCK GNAI3 LAP3 PLEK OLR1 CASP4 GCA LTF F8 CA2 IRF2 PIK3R5 CD40LG PDGFB CASP3 JAK2 LYN C1S PFN1 PPP4C CR1 C…
	INTERFERON_ALPHA_RESPONSE	0.00257069	0.00759878	-0.578645	-2.37662	0	95	71	PROCR CD74 B2M CASP1 CCRL2 LY6E CSF1 UBE2L6 IFI35 IL7 TMEM140 SELL IFI27 PLSCR1 LPAR6 HLA-C IFIT2 PSMB9 OASL IFIT3 PSME1 IFI44 RSAD2 TRIM21 EPSTI1 LAP3 SAMD9 PSMB8 IFI44L NMI RTP4 IFIH1 IRF2 IFITM2 BST2 ISG15 IL15 HERC6 MVB12A C1S CMPK2 DHX58 UBA7 LAMP3 CXCL10 PSME2 IL4R IFITM3 CASP8 RIPK2 GBP2 SP110 PARP12 IRF1 CXCL11 NUB1 TRIM14 MX1 ISG20 CD47 TAP1 IFI30 GBP4 SAMD9L TRIM5 DDX60 TDRD7 GMPR PARP9…
	TNFA_SIGNALING_VIA_NFKB	0.00299401	0.00759878	-0.526712	-2.4194	0	199	123	CXCL6 SERPINB2 TNFAIP8 CD44 CSF2 HBEGF CCRL2 SERPINE1 PLAU JAG1 CSF1 CCL2 PTX3 CD69 TLR2 EHD1 CD80 CCN1 TNFAIP6 BCL2A1 TNC GADD45A CD83 NFKBIE TNIP1 KLF10 IFNGR2 EGR3 GPR183 IFIT2 IL7R TANK F2RL1 PMEPA1 IL15RA INHBA CDKN1A DNAJB4 TSC22D1 EGR2 STAT5A JUNB FOSL1 PLEK IL1B OLR1 LITAF SPHK1 SERPINB8 FJX1 KLF6 PHLDA2 GFPT2 G0S2 PTGER4 RCAN1 MARCKS IL1A TNFRSF9 SGK1 NINJ1 DUSP2 IFIH1 PHLDA1 GADD45B TIP…
	KRAS_SIGNALING_UP	0.00299401	0.00759878	-0.528162	-2.42605	0	199	98	ANXA10 F13A1 CLEC4A BPGM WNT7A MMP11 CSF2 FCER1G LAT2 HBEGF EMP1 LAPTM5 LY96 PLAU HSD11B1 IL33 ITGB2 MPZL2 C3AR1 ANO1 PTPRR TMEM158 PLAT TSPAN1 ETS1 EPHB2 PLEK2 CD37 MAFB IRF8 SPP1 CSF2RA CROT ETV1 MMP10 IL7R FUCA1 PDCD1LG2 GYPC F2RL1 DCBLD2 PRRX1 INHBA ALDH1A3 LCP1 SPARCL1 SPON1 ADGRL4 RETN ENG IL1B GUCY1A1 PSMB8 ZNF277 MMD TMEM100 ITGBL1 GFPT2 G0S2 TFPI ALDH1A2 CA2 PECAM1 KCNN4 TNFRSF1B CXCR4 C…
	IL6_JAK_STAT3_SIGNALING	0.00253165	0.00759878	-0.622147	-2.51555	0	86	56	FAS IFNGR1 ITGB3 CD14 CD44 CSF2 PDGFC TGFB1 IL10RB CRLF2 TNFRSF12A CSF1 IL7 TLR2 CCR1 MYD88 IFNAR1 EBI3 IL1R1 IL18R1 CSF2RA IFNGR2 CCL7 IL13RA1 IL1R2 IL2RA IL15RA HMOX1 IL1B IL12RB1 IL3RA PIK3R5 CD9 TNFRSF1B SOCS1 A2M SOCS3 LTB CXCL13 CXCL10 IL4R CSF2RB BAK1 TNF ITGA4 CXCL1 PIM1 IL2RG REG1A CNTFR IRF1 IL9R CXCL11 ACVRL1 IL6ST PF4
	INTERFERON_GAMMA_RESPONSE	0.00303951	0.00759878	-0.597643	-2.73151	0	197	127	SSPN BPGM FAS PML CD74 HLA-DRB1 B2M CASP1 LYSMD2 LY6E CD86 TNFSF10 FPR1 CD40 CCL2 UBE2L6 IFI35 IL7 IFIT1 VAMP8 CD69 C1R TNFAIP6 SAMHD1 IFI27 PLSCR1 MYD88 PSMB10 SERPING1 HLA-DMA IRF8 MT2A LCP2 IFNAR2 IFIT2 PSMB9 CCL7 HLA-DQA1 HLA-B HLA-A OASL IFIT3 FCGR1A IL15RA PSME1 IFI44 CDKN1A RSAD2 PSMA2 TRIM21 GBP6 SRI EPSTI1 LAP3 PSMB8 STAT4 FGL2 CASP4 EIF4E3 IFI44L NMI UPP1 RTP4 IFIH1 TOR1B IRF2 IFITM2 IR…
	INFLAMMATORY_RESPONSE	0.00299401	0.00759878	-0.597186	-2.74311	0	199	106	EMP3 NDP RHOG AXL CX3CL1 CXCL6 ITGB3 CD14 HBEGF PTAFR CCRL2 CD82 CD48 GNA15 ITGA5 LY6E C5AR1 SERPINE1 MSR1 SLC31A2 TNFSF10 NLRP3 OSM FPR1 CSF1 CD40 CCL2 HRH1 C3AR1 CLEC5A CD69 TLR2 SELL TNFAIP6 IFNAR1 EBI3 IL1R1 IL18R1 IL10 LCP2 MET IFNGR2 PTGIR GPR183 RGS1 CCL7 ADGRE1 IL7R ITGB8 CD70 DCBLD2 MMP14 IL15RA PDPN TLR3 CCL17 INHBA TIMP1 CDKN1A CALCRL SRI LCK GNAI3 RNF144B IL1B AHR MARCO CCR7 OLR1 SPHK…
	ALLOGRAFT_REJECTION	0.00299401	0.00759878	-0.621811	-2.84382	0	196	125	CCL13 LY86 IL2 FAS IFNGR1 CAPG CD74 B2M HLA-DRA TGFB1 HLA-DMB NCF4 CD86 SPI1 NLRP3 ITGB2 CSF1 CD40 CCL2 CD4 IL7 HLA-E IGSF6 TLR2 HLA-DOA RPS3A CCR1 CD80 ETS1 LY75 PSMB10 RPS9 BCL10 CD28 HLA-DOB HLA-DMA IL10 IRF8 WAS FCGR2B LCP2 FGR CD1D SIT1 IFNGR2 IFNAR2 THY1 CCL7 HLA-DQA1 HLA-A IL2RA CCL19 TLR3 GPR65 INHBA TIMP1 CD3D CCR2 F2R LCK RPL39 IL1B IL16 STAT4 FYB1 RPL9 TLR1 FLNA CSK CFP STAB1 CD3E IL12…
	EPITHELIAL_MESENCHYMAL_TRANSITION	0.00296736	0.00759878	-0.685028	-3.15472	0	200	136	PRSS2 LGALS1 CD59 PDLIM4 EMP3 OXTR TGFBI PMP22 TPM4 CXCL6 FAS VIM SNAI2 ITGB3 MATN3 CAPG GLIPR1 CD44 CALD1 FBN2 TGFB1 CDH11 SPOCK1 TAGLN HTRA1 ITGA5 LOXL1 FSTL1 SERPINE1 MYL9 TNFRSF12A DAB2 DCN MYLK SPARC ITGB5 PTX3 SGCD MMP3 MGP CDH6 EFEMP2 MMP2 LAMC2 COL6A2 LUM IGFBP4 NTM CCN1 NT5E COL8A2 TNC FAP TPM1 MSX1 GADD45A WNT5A ITGAV SPP1 MMP1 POSTN PCOLCE FBLN5 FOXC2 THY1 COL1A1 CTHRC1 LOX FN1 BGN WIP…
SCC//high vs low	BIOLOGICAL PROCESS	pval	padj	ES	NES	nMoreExtreme	size	no leadingedge gene	leadingEdge genes
	RESPONSE_TO_ANTIMETABOLITE	0.00193798	0.0285156	0.842043	2.03128	0	11	7	KAT7 BLM DHFR FMR1 TIMELESS ATRX DDX11
	DNA_REPLICATION_CHECKPOINT	0.0019305	0.0285156	0.769842	2.0427	0	16	11	TOPBP1 ZNF830 DNA2 TIMELESS CLSPN RAD9A TIPIN TICRR CDC6 ORC1 CDT1
	HISTONE_H3_K9_METHYLATION	0.00185185	0.0285156	0.759319	2.46342	0	36	21	SETDB1 ASH1L MYB ARID4B EHMT2 EHMT1 BRCA1 DNMT1 BEND3 KDM4D RIF1 DNMT3B KDM3A MECP2 ATRX SUV39H1 SETD5 KDM1A JARID2 SIRT1 KDM4A
	NEGATIVE_REGULATION_OF_HISTONE_METHYLATION	0.00188324	0.0285156	0.756568	2.12154	0	20	13	MLLT6 BRCA1 SUPT6H DNMT1 KDM4D BCOR DNMT3B KDM3A MECP2 KDM1A JARID2 SIRT1 KDM4A
	REGULATION_OF_HISTONE_H3_K9_METHYLATION	0.00189753	0.0285156	0.738924	2.13244	0	22	13	MYB BRCA1 DNMT1 KDM4D RIF1 DNMT3B KDM3A MECP2 ATRX KDM1A JARID2 SIRT1 KDM4A
	POSITIVE_REGULATION_OF_TRANSCRIPTION_BY_RNA_POLYMERASE_I	0.00191571	0.0285156	0.734268	2.07931	0	21	10	HEATR1 TAF1 PHF8 UBTF DHX33 SMARCA4 DDX11 NOL11 ERBB2 NCL
	HISTONE_H3_K9_MODIFICATION	0.0018797	0.0285156	0.718475	2.42612	0	45	27	SETDB1 ASH1L CRTC2 MYB ARID4B EHMT2 EHMT1 BRCA1 DNMT1 BEND3 KDM4D RIF1 DNMT3B KDM3A KMT2A MECP2 ATRX SUV39H1 SMAD4 SETD5 KDM1A JARID2 SIRT1 CHEK1 KDM4A NAP1L2 PIWIL2
	BETA_CATENIN_TCF_COMPLEX_ASSEMBLY	0.00185185	0.0285156	0.707706	2.19815	0	30	17	PYGO2 BCL9 RBBP5 SMARCA4 KMT2D RUVBL1 PYGO1 CREBBP TRRAP CDC73 TLE1 TLE3 EP300 LEO1 AXIN2 MEN1 LEF1
	METHYLATION_DEPENDENT_CHROMATIN_SILENCING	0.00191571	0.0285156	0.700879	2.09624	0	25	11	SETDB1 DNMT3A APOBEC1 DNMT1 TET1 MORC2 MPHOSPH8 HELLS TRIM28 MBD1 SIRT1
	SPINAL_CORD_PATTERNING	0.00189036	0.0285156	0.70084	2.06545	0	24	15	ASCL1 RELN RFX4 PAX6 GLI2 IFT122 FOXN4 LHX3 TULP3 CHRD INTU SMO NKX2-2 SOX1 GDF11
	POSITIVE_REGULATION_OF_MRNA_SPLICING_VIA_SPLICEOSOME	0.00189753	0.0285156	0.698272	2.01512	0	22	12	SF3B4 CELF3 RBMX PRDX6 THRAP3 NUP98 NCBP1 DAZAP1 PRPF19 TRA2B HMX2 SNRNP70
	REGULATION_OF_CHROMATIN_SILENCING	0.00189036	0.0285156	0.691284	2.03729	0	24	13	SETDB1 SIN3A PHF2 PHF8 APOBEC1 DNMT1 TET1 MORC2 ATAD2B MPHOSPH8 TRIM28 NAA40 SIRT1
	REGULATION_OF_HISTONE_METHYLATION	0.00180832	0.0285156	0.688525	2.48586	0	61	34	PYGO2 CHTOP MYB MLLT6 KMT2B RTF1 PAXIP1 RNF20 PAXBP1 BRCA1 SUPT6H CTCF DNMT1 KDM4D RIF1 BCOR TET1 NSD1 DNMT3B ZNF335 BRD4 KDM3A IWS1 KMT2A MECP2 ATRX SMAD4 KDM1A GCG KMT2E JARID2 SIRT1 CTCFL KDM4A
	REGULATION_OF_HISTONE_H3_K4_METHYLATION	0.0019305	0.0285156	0.687696	2.05973	0	26	17	PYGO2 MYB KMT2B RTF1 PAXIP1 BRCA1 DNMT1 BCOR DNMT3B ZNF335 KMT2A SMAD4 KDM1A GCG KMT2E CTCFL CTR9
	NEGATIVE_REGULATION_OF_MRNA_PROCESSING	0.00187617	0.0285156	0.686305	2.10804	0	29	19	RBMX RNF20 SFSWAP HNRNPA2B1 HNRNPK SUPT5H RBM10 HNRNPL RNF40 SRSF12 BARD1 CCNT1 DYRK1A RNPS1 PTBP1 CTR9 SRSF6 SRSF10 RBM42
	NEGATIVE_REGULATION_OF_DNA_DEPENDENT_DNA_REPLICATION	0.00191571	0.0285156	0.680265	2.03458	0	25	15	LIG3 ZNF830 SMC3 MSH6 MRE11 BLM ZRANB3 SMC1A TIMELESS DONSON BRCA2 TERF2 TIPIN SMARCAL1 STAG2
	DNA_DEPENDENT_DNA_REPLICATION_MAINTENANCE_OF_FIDELITY	0.00185185	0.0285156	0.676733	2.26481	0	42	27	NUCKS1 ZNF830 POLE MSH6 RFWD3 MRE11 BLM DNA2 THOC1 ZRANB3 WRN TIMELESS DONSON ATRX DDX11 EME1 BRCA2 MCM9 GEN1 TIPIN TONSL BOD1L1 SMARCAL1 MMS22L POLD1 RTEL1 EME2
	POSITIVE_REGULATION_OF_HISTONE_METHYLATION	0.00185185	0.0285156	0.664029	2.15428	0	36	19	CHTOP MYB RTF1 PAXIP1 RNF20 PAXBP1 BRCA1 DNMT1 RIF1 TET1 DNMT3B BRD4 KMT2A MECP2 SMAD4 GCG KMT2E JARID2 SIRT1
	NEGATIVE_REGULATION_OF_DNA_REPLICATION	0.00187617	0.0285156	0.664028	2.18595	0	39	20	TTF1 LIG3 ZNF830 SMC3 MSH6 CDAN1 MRE11 BLM ATR ZRANB3 SMC1A TIMELESS DONSON BRCA2 TERF2 WAPL TIPIN GTPBP4 SMARCAL1 CDC6
	HISTONE_H3_K4_METHYLATION	0.00187266	0.0285156	0.65905	2.29684	0	52	27	PYGO2 ASH1L MYB RBBP5 KMT2B RTF1 PAXIP1 TET3 SETD1B BRCA1 WDR5B SETD1A WDR5 DNMT1 BEND3 KMT2D BCOR DNMT3B ZNF335 KMT2A CXXC1 SMAD4 KDM6A KMT2C KDM1A GCG KMT2E
	MITOTIC_G2_M_TRANSITION_CHECKPOINT	0.00185185	0.0285156	0.657906	2.04347	0	30	15	TOPBP1 ZNF830 BRCA1 MSH6 FOXO4 MRE11 BLM DONSON CLSPN TAOK1 MRNIP TICRR CDC6 CDK5RAP3 ORC1
	POSITIVE_REGULATION_OF_MRNA_PROCESSING	0.00184843	0.0285156	0.653306	2.05936	0	32	18	SF3B4 CELF3 RBMX PRDX6 THRAP3 NUP98 NCBP1 DHX36 DAZAP1 PRPF19 CDC73 LEO1 TRA2B NCBP2 HMX2 SNRNP70 PAF1 NUDT21
	REGULATION_OF_DNA_DEPENDENT_DNA_REPLICATION	0.00189036	0.0285156	0.649069	2.24631	0	51	32	LIG3 ZNF830 SMC3 DBF4B MSH6 MRE11 BLM ZRANB3 SMC1A DACH1 TIMELESS DONSON WIZ ATRX INO80 BRCA2 TERF2 CDC7 TIPIN RFC3 TICRR CDK2 SMARCAL1 RFC5 CHTF18 E2F8 FGFR1 CDT1 RFC4 STAG2 WRNIP1 E2F7
	CENTRIOLE_ASSEMBLY	0.00190476	0.0285156	0.638396	2.106	0	40	24	CENPJ BRCA1 CEP63 RBM14 ALMS1 CEP295 CEP152 CDK5RAP2 C2CD3 KAT2A C10orf90 KIAA0753 TRIM37 CCP110 DEUP1 NUP62 WDR62 CDK2 SASS6 CEP76 MDM1 SPICE1 PLK4 CNTROB
	REPLICATION_FORK_PROCESSING	0.00184843	0.0285156	0.635626	2.00362	0	32	19	NUCKS1 RFWD3 MRE11 BLM DNA2 THOC1 ZRANB3 WRN ATRX DDX11 EME1 BRCA2 GEN1 TONSL BOD1L1 SMARCAL1 MMS22L RTEL1 EME2
	HISTONE_METHYLATION	0.00173913	0.0285156	0.631358	2.58559	0	132	63	SETDB1 PYGO2 CHTOP ASH1L MYB ARID4B RBBP5 MLLT6 KMT2B SUZ12 EHMT2 RTF1 PAXIP1 EHMT1 RNF20 EZH1 NSD2 TET3 SETD1B PAXBP1 BRCA1 WDR5B SETD1A SUPT6H WDR5 CTCF DNMT1 SETD6 BEND3 KDM4D RIF1 KMT2D BCOR TET1 NSD1 DNMT3B ZNF335 EZH2 BRD4 KDM3A IWS1 KMT2A PRDM4 MECP2 ATRX SUV39H1 CXXC1 SMAD4 SETD5 KDM6A KMT2C SMYD3 DOT1L KMT5B SETD2 CARM1 KDM1A GCG KMT2E MEN1 JARID2 SIRT1 PRMT7
	PEPTIDYL_LYSINE_METHYLATION	0.00172712	0.0285156	0.626947	2.54867	0	120	56	SETDB1 PYGO2 ASH1L MYB ARID4B RBBP5 MLLT6 KMT2B SUZ12 EHMT2 RTF1 PAXIP1 EHMT1 EZH1 NSD2 TET3 SETD1B BRCA1 WDR5B SETD1A SUPT6H WDR5 DNMT1 SETD6 BEND3 KDM4D RIF1 KMT2D BCOR NSD1 DNMT3B ZNF335 EZH2 BRD4 KDM3A IWS1 KMT2A MECP2 ATRX SUV39H1 CXXC1 SETD4 SMAD4 SETD5 KDM6A KMT2C SMYD3 DOT1L KMT5B SETD2 KDM1A GCG KMT2E MEN1 JARID2 SIRT1
	REGULATION_OF_MRNA_PROCESSING	0.00175131	0.0285156	0.621542	2.55825	0	136	77	SF3B4 RBM8A CELF3 DHX9 HNRNPU NSRP1 RBMX SLTM RNF20 SART3 SFSWAP CPSF6 PRDX6 SUPT6H SAFB CPSF7 THRAP3 HNRNPA2B1 SAFB2 HNRNPK SRSF1 NUP98 SUPT5H CELF1 RBM10 RBM19 SON HNRNPL NCBP1 DHX36 IWS1 HNRNPA1 FMR1 DAZAP1 DDX17 ZC3H10 SRPK3 SRPK1 RNF40 SRSF12 YTHDC1 PRPF19 CDC73 RBM15B RBM4B RBM24 METTL16 LEO1 BARD1 CCNT1 TRA2B SREK1 CWC22 NCBP2 RBM15 RBM25 DYRK1A DDX5 PTCD2 SRSF2 KHDRBS1 HMX2 RNPS1 PTBP1 MB…
	ALTERNATIVE_MRNA_SPLICING_VIA_SPLICEOSOME	0.0018018	0.0285156	0.621325	2.33358	0	75	48	RBM8A CELF3 DHX9 HNRNPU NSRP1 RBMX SCNM1 SART3 SFSWAP THRAP3 SRSF1 CELF1 RBM10 RBM19 HNRNPL HNRNPM SFPQ HNRNPA1 FMR1 DDX17 CDK13 ZC3H10 SRSF12 RBM15B RBM4B RBM24 TRA2B KDM1A SREK1 RBM15 RBM25 DYRK1A DDX5 SRSF2 KHDRBS1 RNPS1 PTBP1 MBNL3 RBM11 RBFOX1 SRSF6 SRSF10 SMU1 RBM17 SRRM4 CELF5 ESRP2 RBM4
	REGULATION_OF_DNA_TEMPLATED_TRANSCRIPTION_ELONGATION	0.00189753	0.0285156	0.62063	2.1138	0	48	29	HNRNPU RTF1 CDK12 SUPT6H HTATSF1 CCAR2 SUPT5H THOC1 NELFA EZH2 BRD4 RECQL5 CDK13 BTBD18 CDC73 SUPT16H GTF2F1 DDX39B ELL3 LEO1 ZNF326 RNF8 CCNT1 POU4F1 ERCC6 RNF168 CCNT2 CTR9 PAF1
	REGULATION_OF_MRNA_SPLICING_VIA_SPLICEOSOME	0.00171233	0.0285156	0.611569	2.41063	0	98	59	SF3B4 RBM8A CELF3 HNRNPU NSRP1 RBMX SART3 SFSWAP PRDX6 THRAP3 HNRNPA2B1 HNRNPK SRSF1 NUP98 CELF1 RBM10 RBM19 SON HNRNPL NCBP1 HNRNPA1 FMR1 DAZAP1 DDX17 ZC3H10 SRPK1 SRSF12 YTHDC1 PRPF19 RBM15B RBM4B RBM24 METTL16 TRA2B SREK1 CWC22 RBM15 RBM25 DYRK1A DDX5 SRSF2 KHDRBS1 HMX2 RNPS1 PTBP1 MBNL3 RBM11 SNRNP70 RBFOX1 SRSF6 SRSF10 RBM42 SMU1 RBM17 C9orf78 SRRM4 CELF5 RBM4 KHDRBS2
	MRNA_EXPORT_FROM_NUCLEUS	0.00169492	0.0285156	0.593271	2.38703	0	110	59	CHTOP TPR RBM8A NUP214 CASC3 SMG7 NUP133 SMG5 ZC3H11A NUP153 GLE1 SUPT6H UPF2 HNRNPA2B1 UPF3B SRSF1 NUP98 NUP160 MCM3AP NXF5 WDR33 THOC1 THOC2 NUP210 NCBP1 IWS1 NUP188 POM121 YTHDC1 POLR2D RBM15B DDX39B CPSF3 NUP62 SETD2 DHX38 NXF1 AKAP8L SRRM1 NUP205 NCBP2 PCID2 SRSF11 POM121C SMG6 SRSF2 SYMPK UPF1 NXF3 CDC40 RNPS1 AAAS RANBP2 NUP88 PABPN1 NUP43 SRSF6 U2AF1L4 NUP85
	CHROMATIN_ORGANIZATION_INVOLVED_IN_REGULATION_OF_TRANSCRIPTION	0.00176056	0.0285156	0.592209	2.2727	0	85	38	SETDB1 DNMT3A SIN3A KMT2B PHF2 PHF8 EZH1 APOBEC1 DNMT1 BEND3 BAZ2A RIF1 PPM1D KMT2D TET1 MORC2 EZH2 SMCHD1 ATAD2B SMARCD1 MPHOSPH8 PABPC1L MECP2 ARID1B ARID1A SUV39H1 HDAC5 DOT1L HELLS TRIM28 HOTAIR MBD1 PCGF2 NAA40 SIRT5 SIRT1 CHEK1 UBR2
	SPLICEOSOMAL_COMPLEX_ASSEMBLY	0.0018018	0.0285156	0.59105	2.21466	0	74	43	KHDC4 CELF3 SNRNP200 PSIP1 SFSWAP RNVU1-3 LUC7L3 SRSF1 CELF1 NCBP1 SF1 RNVU1-15 SF3B1 GCFC2 SRPK3 SRPK1 LUC7L2 SNRPE DDX1 SRSF12 YTHDC1 PRPF19 SETX DDX23 DDX39B RNVU1-1 RNVU1-19 SF3A2 SF3A1 OVAAL TXNL4A WEE2-AS1 CRNKL1 ISY1 ZRSR2 SRSF6 SRSF10 SCAF11 PTBP2 PRPF6 RNVU1-6 USP39 CELF5
	NEGATIVE_REGULATION_OF_GENE_EXPRESSION_EPIGENETIC	0.00176678	0.0285156	0.589911	2.28454	0	91	41	SETDB1 DNMT3A SIN3A SUZ12 PHF2 PHF8 EZH1 APOBEC1 DNMT1 RBBP7 BEND3 BAZ2A RIF1 PPM1D KMT2D TET1 CREBZF DNMT3B MORC2 EZH2 SMCHD1 ATAD2B MPHOSPH8 MECP2 ARID1A SUV39H1 HDAC5 EPC1 LHX2 DOT1L HELLS TRIM28 HOTAIR MBD1 PCGF2 NAA40 RBBP4 JARID2 SIRT5 SIRT1 UBR2
	CELL_CYCLE_DNA_REPLICATION	0.0017762	0.0285156	0.589489	2.16206	0	65	35	ZNF830 SMC3 POLE POLA1 DBF4B ATAD5 MSH6 MRE11 LIG1 DNA2 RPA1 SMC1A DACH1 DONSON WIZ ORC3 ATRX FEN1 INO80 POLA2 BRCA2 TERF2 CDC7 TIPIN RFC3 POLD1 RFC5 RFC1 RTEL1 UPF1 E2F8 FGFR1 CDT1 RFC4 STAG2
	MRNA_SPLICE_SITE_SELECTION	0.00188679	0.0285156	0.588617	2.00027	0	47	24	KHDC4 CELF3 PSIP1 SFSWAP RNVU1-3 LUC7L3 SRSF1 CELF1 SF1 RNVU1-15 LUC7L2 SRSF12 YTHDC1 SETX RNVU1-1 RNVU1-19 SF3A2 SF3A1 WEE2-AS1 ISY1 SRSF6 SRSF10 PTBP2 RNVU1-6
	MRNA_3_END_PROCESSING	0.00171233	0.0285156	0.58645	2.31162	0	98	51	RPRD2 CHTOP RBM8A CASC3 ZC3H11A RNF20 CPSF6 CPSF4L CSTF2T CPSF7 CSTF3 SCAF8 UPF3B SRSF1 PCF11 SUPT5H WDR33 THOC1 THOC2 RPRD1A NCBP1 DHX36 PABPC1L RNF40 POLR2D CDC73 DDX39B CPSF3 LSM11 LEO1 BARD1 CCNT1 DHX38 SRRM1 NCBP2 SRSF11 SRSF2 SYMPK CDC40 RNPS1 ZNF473 MTPAP SNRPA CTR9 PABPN1 PAF1 SRSF6 U2AF1L4 RPRD1B CSTF1 NUDT21
	NUCLEAR_DNA_REPLICATION	0.00183824	0.0285156	0.58214	2.06285	0	55	29	ZNF830 POLE POLA1 DBF4B ATAD5 LIG1 DNA2 RPA1 DACH1 DONSON WIZ ORC3 ATRX FEN1 INO80 POLA2 BRCA2 TERF2 CDC7 TIPIN RFC3 POLD1 RFC5 RFC1 RTEL1 UPF1 FGFR1 CDT1 RFC4
	CELL_DIFFERENTIATION_IN_SPINAL_CORD	0.00187266	0.0285156	0.578868	2.0174	0	52	18	ASCL1 LHX4 PTCH1 MDGA1 NOTCH1 SOX4 PAX6 GIGYF2 GLI2 IFT172 GATA2 FOXN4 MNX1 LHX3 GSX2 NKX2-2 ISL2 DRAXIN
	DNA_METHYLATION	0.00176367	0.0285156	0.573289	2.0965	0	63	34	PARP1 DNMT3A TDRKH EHMT2 EHMT1 TET3 BRCA1 CTCF MOV10L1 DNMT1 BEND3 BAZ2A PPM1D DNMT3B EZH2 KMT2A MPHOSPH8 KDM1B MECP2 ATRX DDX4 PIK3CA PLD6 GRHL2 DNMT3L MIS18A TRIM28 KMT2E PRMT7 TDRD5 CTCFL PIWIL2 MORC1 DMAP1
	CHROMATIN_ASSEMBLY_OR_DISASSEMBLY	0.00172712	0.0285156	0.559355	2.26664	0	117	57	TPR SMARCC2 TLK2 SART3 CHAF1A SMARCC1 KAT6B CTCF CDAN1 CENPV RBBP7 CHAF1B MCM2 TP53 SHPRH HMGB2 SMARCE1 SMARCA4 SMARCD2 RUVBL1 SET SMCHD1 CENPL BAZ1B SMARCD1 CENPO ANP32B BRD2 HDAC8 CHD3 MIS18BP1 ATRX ARID1A ARID2 SUPT16H NASP SMYD3 HIRIP3 NAP1L4 HELLS MIS18A PBRM1 HP1BP3 M1AP MAP1S RBBP4 TSPY26P BAHD1 RSF1 KNL1 NAP1L2 TSPYL4 DAXX HJURP SETSIP PAF1 PADI2
	RNA_EXPORT_FROM_NUCLEUS	0.00175131	0.0285156	0.555436	2.28616	0	136	69	CHTOP TPR RBM8A NUP214 CASC3 DHX9 SMG7 NUP133 SMG5 ZC3H11A NUP153 TSC1 GLE1 CPSF6 SUPT6H UPF2 HNRNPA2B1 UPF3B SRSF1 NUP98 XPO5 NUP160 MCM3AP RBM26 NXF5 WDR33 THOC1 THOC2 NUP210 NCBP1 IWS1 HNRNPA1 NUP188 POM121 YTHDC1 POLR2D RBM15B DDX39B CPSF3 NUP62 SETD2 DHX38 NXF1 AKAP8L SRRM1 NUP205 NCBP2 PCID2 SRSF11 POM121C SMG6 SRSF2 SYMPK KHDRBS1 UPF1 NXF3 CDC40 RNPS1 SSB RRS1 AAAS RANBP2 NUP88 PABPN1 NUP4…
	MRNA_TRANSPORT	0.00175439	0.0285156	0.554691	2.30445	0	147	76	CHTOP TPR RBM8A NUP214 CASC3 DHX9 SMG7 AHCTF1 NUP133 SMG5 ZC3H11A NUP153 UPF3A GLE1 XPO7 SUPT6H UPF2 HNRNPA2B1 UPF3B SRSF1 NUP98 NUP160 MCM3AP NXF5 WDR33 TNKS HNRNPA3 THOC1 THOC2 NUP210 NCBP1 IWS1 LRPPRC HNRNPA1 FMR1 NUP188 KHSRP HNRNPA1L2 KIF5C NCBP3 POM121 YTHDC1 POLR2D RBM15B DDX39B CPSF3 NUP62 NPIPA1 SETD2 DHX38 NXF1 AKAP8L SRRM1 NUP205 NCBP2 PCID2 SRSF11 POM121C SMG6 SRSF2 SYMPK UPF1 NXF3 CD…
	REGULATION_OF_RNA_SPLICING	0.00176056	0.0285156	0.554201	2.27388	0	134	73	CLK2 SF3B4 RBM8A CELF3 HNRNPU NSRP1 RBMX CDK12 SART3 FUS SFSWAP PRDX6 THRAP3 HNRNPA2B1 HNRNPK SRSF1 NUP98 CELF1 RBM10 RRP1B RBM19 SON HNRNPL RBM38 NCBP1 HNRNPA1 FMR1 DAZAP1 DDX17 ZC3H10 SRPK1 SRSF12 YTHDC1 PRPF19 SETX HNRNPH1 RBM15B RBM4B RBM24 METTL16 ZNF326 AKAP17A TRA2B SREK1 POLR2A CWC22 RBM15 AFF2 RBM25 DYRK1A DDX5 SRSF2 KHDRBS1 HMX2 RNPS1 PTBP1 MBNL3 RBM11 SNRNP70 RBFOX1 SRSF6 SRSF10 CLK3 R…
	REGULATION_OF_DNA_REPLICATION	0.00172117	0.0285156	0.550342	2.18437	0	106	55	DHX9 NUCKS1 TTF1 LIG3 ZNF830 SMC3 EHMT2 DBF4B ATAD5 RBBP6 MSH6 CACYBP CDAN1 MRE11 BLM ATR DNA2 GLI2 ZRANB3 SMC1A DACH1 TIMELESS DONSON WIZ ATRX INO80 BRCA2 TERF2 CDC7 WAPL TIPIN CTC1 RFC3 GTPBP4 GLI1 USP37 TICRR CDK2 SMARCAL1 ZBTB38 CDC6 KCTD13 UCN RFC5 CHTF18 E2F8 FGFR1 FGF10 CDT1 RFC4 STAG2 EGFR ESCO2 WRNIP1 E2F7
	HISTONE_H4_ACETYLATION	0.0017762	0.0285156	0.546721	2.0052	0	65	28	JADE3 KANSL1 MSL2 HCFC1 EP400 MSL1 KAT7 KAT6B BRCA1 WDR5 BEND3 BRD8 NCOA1 KAT2A RUVBL1 IWS1 KANSL3 KMT2A USP22 TRRAP BRCA2 EPC1 EP300 KAT8 KANSL1L LEF1 NAA40 SIRT1
	PROTEIN_METHYLATION	0.00167785	0.0285156	0.543182	2.32098	0	170	68	SETDB1 PYGO2 CHTOP ASH1L MYB ARID4B RBBP5 MLLT6 KMT2B SUZ12 EHMT2 RTF1 PAXIP1 EHMT1 RNF20 EZH1 NSD2 TET3 SETD1B PAXBP1 BRCA1 WDR5B SETD1A SUPT6H WDR5 CTCF DNMT1 SETD6 BEND3 KDM4D RIF1 KMT2D BCOR TET1 NSD1 FAM98B DNMT3B ZNF335 EZH2 BRD4 KDM3A IWS1 KMT2A PCMTD2 PRDM4 MECP2 ATRX SUV39H1 CXXC1 SETD4 SMAD4 SETD5 LCMT2 KDM6A KMT2C SMYD3 DOT1L KMT5B FBXO11 SETD2 CARM1 KDM1A GCG KMT2E MEN1 JARID2 SIRT1 P…
	DNA_GEOMETRIC_CHANGE	0.00176056	0.0285156	0.540926	2.10164	0	92	47	CHD1L PARP1 DHX9 DHX30 HNRNPA2B1 MRE11 BLM ERCC3 MCM2 TP53 DNA2 HMGB2 TOP2A CUL4A RUVBL1 TWNK BRIP1 ZRANB3 WRN RAD50 DHX36 RPA1 CHD1 CHD3 CHD4 MCM6 RECQL5 DDX11 CHD8 DDX1 INO80 RPA4 SETX MCM9 RAD23B XPA DDB1 SUPV3L1 PIF1 SMARCAL1 MCM4 RTEL1 HMGB3 CHD2 ERCC6 MCM7 XPC
	SISTER_CHROMATID_SEGREGATION	0.00168067	0.0285156	0.538453	2.30565	0	181	88	POGZ TPR MSTO1 HNRNPU CHAMP1 SMC3 CENPF KIF25 STAG1 SPAG5 CTCF KIF14 CDK5RAP2 MAU2 MRE11 KPNB1 TOP2B TOP2A NCAPD3 TNKS INCENP AKAP8 NUMA1 BUB1B NCAPD2 ANAPC1 NUSAP1 SMC4 SFPQ KIF18B SMC1A ESPL1 HDAC8 ZNF207 RECQL5 ATRX DDX11 MAP10 NUF2 FEN1 KIFC1 INO80 TACC3 HASPIN PDS5B SMC2 NEK2 WAPL GEN1 NUP62 STAG3 KIF4A ANKRD53 TEX14 AXIN2 PRC1 AKAP8L SMC5 NDC80 KIF22 PCID2 KIF18A APC CDCA8 CDC23 LATS1 CDC6 …
	DNA_REPLICATION	0.00160514	0.0285156	0.53796	2.41783	0	269	137	DHX9 NUCKS1 TOPBP1 TTF1 SIN3A LIG3 ZNF830 SMC3 EHMT2 REPIN1 POLE DTL MCM3 POLA1 DBF4B ATAD5 RBBP6 CHAF1A KAT7 BRCA1 TOP3A RBM14 MSH6 POLG2 RFWD3 SDE2 CACYBP CDAN1 MRE11 BLM ATR RBBP7 NUP98 CHAF1B MCM2 ING5 LIG1 DNA2 GLI2 EXO1 NFIB THOC1 TWNK BRIP1 SET ZRANB3 WRN RAD50 RPA1 SMC1A DACH1 TIMELESS DONSON MGME1 WIZ MCM6 ORC3 RMI1 RECQL5 POLQ ORC2 RRM1 ATRX DDX11 EME1 FEN1 INO80 POLA2 BRCA2 RPA4 TERF2 …
	NUCLEOSOME_ORGANIZATION	0.0016835	0.0285156	0.536374	2.14819	0	108	50	VPS72 ANP32E SMARCC2 SART3 CHAF1A SMARCC1 KAT6B SUPT6H CTCF RBBP7 CHAF1B MCM2 SHPRH HMGB2 SMARCE1 SMARCA4 SMARCD2 RUVBL1 SET CENPL SMARCD1 CENPO SRCAP ANP32B BRD2 MIS18BP1 ATRX ARID1A ARID2 INO80 SUPT16H NASP RNF8 SMYD3 NAP1L4 MIS18A SETD2 PBRM1 HP1BP3 RBBP4 TSPY26P RSF1 KNL1 NAP1L2 TSPYL4 DAXX SYCP3 HJURP SETSIP PAF1
	DNA_DEPENDENT_DNA_REPLICATION	0.0017452	0.0285156	0.533832	2.2181	0	146	76	NUCKS1 LIG3 ZNF830 SMC3 POLE MCM3 POLA1 DBF4B ATAD5 MSH6 POLG2 RFWD3 MRE11 BLM MCM2 LIG1 DNA2 THOC1 TWNK ZRANB3 WRN RPA1 SMC1A DACH1 TIMELESS DONSON MGME1 WIZ MCM6 ORC3 POLQ ORC2 ATRX DDX11 EME1 FEN1 INO80 POLA2 BRCA2 RPA4 TERF2 RPAIN CDC7 MCM9 GEN1 TIPIN RFC3 TONSL BOD1L1 TICRR CDK2 SMARCAL1 MMS22L MCM4 CDC6 POLD1 RFC5 RFC1 RTEL1 UPF1 ORC1 CCNE2 CHTF18 EME2 E2F8 FGFR1 CDT1 RFC4 STAG2 MCM7 MCM10 …
	CHROMATIN_REMODELING	0.00175747	0.0285156	0.531843	2.22418	0	154	70	GATAD2B CHD1L VPS72 TPR MYB ANP32E SMARCC2 TADA2A BPTF EZH1 SMARCC1 SUPT6H KDM5B CENPV HDAC4 CHD7 RBBP7 BAZ2A KDM4D SATB2 HMGB2 SMARCE1 SMARCA4 KAT2A SMARCD2 RUVBL1 MORC2 SMCHD1 CENPL BAZ1B SMARCD1 CENPO SRCAP CHD1 CHD4 PABPC1L TAF6L MIS18BP1 ARID1B ATRX ARID1A CHD8 INO80 NASP HDAC5 KDM6A RNF8 HELLS MIS18A PBRM1 KDM5C RERE SCMH1 CECR2 RBBP4 JARID2 KDM4B BAHD1 MYSM1 KDM5A RSF1 HMGB3 ACTL6B KDM4A S…
	MITOTIC_SISTER_CHROMATID_SEGREGATION	0.00174825	0.0285156	0.528398	2.2024	0	148	70	POGZ TPR MSTO1 HNRNPU CHAMP1 CENPF KIF25 SPAG5 KIF14 CDK5RAP2 MAU2 KPNB1 NCAPD3 TNKS INCENP AKAP8 NUMA1 BUB1B NCAPD2 ANAPC1 NUSAP1 SMC4 KIF18B SMC1A ESPL1 ZNF207 RECQL5 ATRX MAP10 NUF2 KIFC1 INO80 TACC3 HASPIN PDS5B SMC2 NEK2 GEN1 NUP62 KIF4A ANKRD53 TEX14 PRC1 AKAP8L SMC5 NDC80 KIF22 PCID2 KIF18A APC CDCA8 CDC23 CDC6 IK TTK ZWINT BECN1 SPDL1 DIS3L2 KIF4B CDT1 KLHL22 PIBF1 RRS1 SLF2 CENPE CDC27 B…
	CHROMATIN_ASSEMBLY	0.00176056	0.0285156	0.526192	2.0444	0	92	44	TPR SART3 CHAF1A KAT6B CTCF CDAN1 CENPV RBBP7 CHAF1B MCM2 TP53 SHPRH HMGB2 RUVBL1 SET SMCHD1 CENPL CENPO ANP32B BRD2 MIS18BP1 ATRX NASP SMYD3 NAP1L4 HELLS MIS18A HP1BP3 M1AP RBBP4 TSPY26P BAHD1 RSF1 KNL1 NAP1L2 TSPYL4 DAXX HJURP SETSIP PAF1 SMARCA5 NAP1L1 CABIN1 CENPP
	DNA_CONFORMATION_CHANGE	0.00166389	0.0285156	0.526177	2.31904	0	228	106	CHD1L TPR ASH1L PARP1 DHX9 SART3 CHAF1A KAT6B TOP3A CTCF CDAN1 DHX30 HNRNPA2B1 MRE11 BLM CENPV RBBP7 TOP2B ERCC3 CHAF1B MCM2 TP53 DNA2 SHPRH HMGB2 TOP2A NCAPD3 CUL4A AKAP8 RUVBL1 TWNK BRIP1 SET ZRANB3 WRN RAD50 NCAPD2 SMCHD1 DHX36 NUSAP1 CENPL RPA1 SMC4 TSSK6 CENPO ACIN1 CHD1 ANP32B BRD2 CHD3 CHD4 MCM6 RECQL5 MIS18BP1 ATRX DDX11 SRPK1 CHD8 DDX1 INO80 RPA4 SETX SMC2 NASP MCM9 WAPL RAD23B XPA AIFM1…
	DNA_PACKAGING	0.00177936	0.0285156	0.525257	2.15086	0	135	59	TPR ASH1L SART3 CHAF1A KAT6B CTCF CDAN1 CENPV RBBP7 CHAF1B MCM2 TP53 SHPRH HMGB2 TOP2A NCAPD3 AKAP8 RUVBL1 SET NCAPD2 SMCHD1 NUSAP1 CENPL SMC4 TSSK6 CENPO ACIN1 ANP32B BRD2 MIS18BP1 ATRX SRPK1 SMC2 NASP WAPL AIFM1 RNF8 SMYD3 NAP1L4 HELLS MIS18A AKAP8L HP1BP3 M1AP RBBP4 TSPY26P NCAPG2 BAHD1 RSF1 KNL1 NAP1L2 TSPYL4 DAXX SYCP3 HJURP NCAPH SETSIP MCPH1 PAF1
	SPINAL_CORD_DEVELOPMENT	0.00171527	0.0285156	0.522344	2.07716	0	104	43	ASCL1 LHX4 MED12 PTCH1 HOXB8 MDGA1 PROX1 RELN RFX4 NOTCH1 SOX4 VIT PAX6 GIGYF2 GLI2 IFT172 NF1 GATA2 IFT122 FOXN4 MNX1 SOX12 LHX3 TULP3 VSTM5 FOXB1 CHRD DRGX INTU GSX2 SMO NKX2-2 ISL2 DRAXIN ACTL6B ROBO2 SOX11 SOX1 ZIC1 GDF11 PTPRS NEFL PHOX2A
	RNA_3_END_PROCESSING	0.00173913	0.0285156	0.521283	2.1643	0	145	76	RPRD2 CHTOP RBM8A CASC3 ZC3H11A RNF20 CPSF6 TUT4 CPSF4L CSTF2T CPSF7 CSTF3 INTS7 SCAF8 UPF3B SRSF1 PCF11 SUPT5H WDR33 THOC1 THOC2 RPRD1A NCBP1 DHX36 EXOSC2 DKC1 PABPC1L INTS2 RNF40 ELAC2 INTS14 POLR2D CDC73 LIN28B DDX39B CPSF3 LSM11 LEO1 BARD1 CCNT1 DHX38 SUPV3L1 SRRM1 NCBP2 SRSF11 SRSF2 SYMPK EXOSC3 CDC40 RNPS1 ELAC1 ZNF473 EXOSC9 SSB MTPAP SNRPA INTS6 CTR9 PABPN1 PAF1 EXOSC5 SRSF6 U2AF1L4 FBL R…
	REGULATION_OF_RNA_METABOLIC_PROCESS	0.00166113	0.0285156	0.517827	2.2697	0	219	113	CLK2 SF3B4 RBM8A CELF3 DHX9 HNRNPU HEATR1 NSRP1 RBMX CDK12 SLTM RNF20 MYCN SART3 FUS SFSWAP CPSF6 PRDX6 SUPT6H APOBEC1 SAFB CPSF7 THRAP3 HNRNPA2B1 SAFB2 HNRNPK SRSF1 NUP98 TP53 SUPT5H CELF1 RBM10 RRP1B NCOR1 RBM19 SON HNRNPL RBM38 NCBP1 DHX36 IWS1 HNRNPA1 FMR1 DAZAP1 DDX17 KHSRP ZC3H10 SRPK3 SRPK1 RNF40 RC3H1 SRSF12 YTHDC1 PRPF19 SETX CDC73 HNRNPH1 RBM15B RBM4B RBM24 METTL16 LEO1 BARD1 ZNF326 CCN…
	REGULATION_OF_GENE_SILENCING	0.0016835	0.0285156	0.516651	2.0692	0	108	50	SETDB1 TPR NUP214 DHX9 NUP133 SIN3A PUM2 NUP153 PHF2 PHF8 MYCN FXR1 TNRC6A APOBEC1 POLR2F DNMT1 NUP98 XPO5 TP53 NUP160 ELAVL1 NCOR1 TET1 PUM1 NUP210 MORC2 ATAD2B FMR1 MPHOSPH8 NUP188 EIF4G1 ZC3H10 POM121 POLR2D NUP62 TRIM28 POLR2A CDK2 NUP205 NAA40 POM121C AGO1 SIRT1 DDX5 AAAS EGFR RANBP2 IPO8 NUP88 NUP43
	DNA_INTEGRITY_CHECKPOINT	0.00175747	0.0285156	0.514977	2.15364	0	154	76	TFDP2 TOPBP1 ZNF830 MDM4 DTL TP53BP1 BRCA1 MDC1 CEP63 MSH6 RFWD3 FOXO4 SOX4 PPP1R10 GIGYF2 MSH2 INTS7 MRE11 BLM ATR CCAR2 TOP2B TP53 CDC5L DNA2 TOP2A THOC1 WAC CUL4A BRIP1 CDC14B WDR76 TIMELESS DONSON EIF2AK4 EME1 TFDP1 PRPF19 CNOT3 RPA4 ATRIP CDKN1B CLSPN TAOK1 BRCC3 RAD9A DDX39B MRNIP EP300 TIPRL TIPIN PIDD1 DOT1L E2F1 CASP2 CARM1 TICRR UIMC1 CDK2 PRKDC CNOT10 CDC6 CDC25C CDK5RAP3 ORC1 CHEK1 EM…
	RNA_SPLICING_VIA_TRANSESTERIFICATION_REACTIONS	0.0015528	0.0285156	0.514833	2.38089	0	365	163	PRPF3 PRCC KHDC4 SF3B4 RBM8A CELF3 CASC3 DHX9 DDX42 PDCD7 HNRNPU GPATCH1 NSRP1 SNRNP200 DHX8 RBMX DDX46 CCAR1 USP49 PRPF4B U2SURP SCNM1 SART3 CHERP FUS PSIP1 SFSWAP PRDX6 RNVU1-3 ZCCHC8 CSTF2T ELAVL2 HNRNPA0 CPSF7 CWC25 POLR2F PRPF40B HTATSF1 GEMIN5 THRAP3 LUC7L3 EFTUD2 CSTF3 HNRNPA2B1 HNRNPK UPF3B SRSF1 PRPF8 PNN PCF11 NUP98 CDC5L CELF1 RBM10 ELAVL1 AQR RBM19 HNRNPH3 WDR33 HNRNPA3 SON HNRNPL HNR…
	CHROMATIN_ORGANIZATION	0.00147275	0.0285156	0.512764	2.48319	0	693	287	SETDB1 GFI1B PYGO2 GATAD2B CHTOP CHD1L VPS72 TPR ASH1L CRTC2 MYB ANP32E USP21 MBTD1 NUCKS1 DNMT3A TAF5L HNRNPU JADE3 BRD3 ARID4B SMARCC2 RBBP5 GTF3C4 KDM3B MLLT6 KANSL1 TADA2A SIN3A MSL2 TAF1 TADA1 BPTF KMT2B SUZ12 EHMT2 RTF1 PHF2 PAXIP1 ZBTB7B PHF8 HCFC1 EHMT1 USP49 RNF20 EP400 HMG20A EZH1 TLK2 NSD2 SART3 CHAF1A MSL1 L3MBTL4 CBX2 KAT7 TET3 SMARCC1 SETD1B PAXBP1 KDM2B EPC2 KAT6B BRCA1 WDR5B SETD1…
	CELL_CYCLE_CHECKPOINT	0.00166945	0.0285156	0.50672	2.20764	0	212	101	INTS3 PRCC TPR TFDP2 TOPBP1 ZNF830 MDM4 DTL CENPF TP53BP1 BRCA1 PROX1 MDC1 CEP63 MSH6 RFWD3 KNTC1 FOXO4 SOX4 PPP1R10 GIGYF2 MSH2 CDK5RAP2 INTS7 MRE11 BLM ATR CCAR2 TOP2B TP53 CDC5L DNA2 TOP2A THOC1 WAC CUL4A BUB1B BRIP1 CDC14B WDR76 TIMELESS DONSON ZNF207 EIF2AK4 EME1 TFDP1 PRPF19 CNOT3 RPA4 ATRIP CDKN1B CLSPN WEE1 TAOK1 BRCC3 WEE2 RAD9A DDX39B GEN1 MRNIP EP300 TIPRL TIPIN PIDD1 DOT1L E2F1 TEX14 …
	REGULATION_OF_CHROMATIN_ORGANIZATION	0.00170068	0.0285156	0.501664	2.13124	0	168	70	SETDB1 PYGO2 CHTOP TPR MYB HNRNPU MLLT6 TADA2A SIN3A KMT2B RTF1 PHF2 PAXIP1 ZBTB7B PHF8 RNF20 TLK2 SART3 KAT7 PAXBP1 BRCA1 SETD1A SUPT6H APOBEC1 CTCF DNMT1 KDM4D RIF1 KAT2A BCOR TET1 NSD1 AKAP8 DNMT3B NOS1 ZNF335 MORC2 SET ATAD2B BRD4 KDM3A IWS1 FMR1 GATA2 KMT2A MPHOSPH8 MECP2 ATRX RNF40 SMAD4 SETD5 MKI67 TRIM28 IGF2 KDM1A AKAP8L GCG KMT2E NAA40 MAP1S JARID2 UCN SIRT1 BRD7 CHEK1 CTCFL KDM5A KDM4A…
	NEGATIVE_REGULATION_OF_CHROMOSOME_ORGANIZATION	0.00173913	0.0285156	0.50154	2.05371	0	131	57	TPR PARP1 HNRNPU MLLT6 SIN3A PHF2 PHF8 CENPF BRCA1 SLX1B SUPT6H APOBEC1 CDK5RAP2 DNMT1 KDM4D MCM2 NAT10 TOP2A BCOR TET1 TNKS BUB1B DNMT3B SET RAD50 ATAD2B KDM3A HNRNPA1 ESPL1 ZNF207 MECP2 ATRX TERF2 WAPL GEN1 CTC1 TEX14 KDM1A PIF1 NDC80 PCID2 APC XRN1 SMG6 JARID2 UCN SIRT1 RTEL1 IK TTK SLX4 SPDL1 KDM5A TEN1 KDM4A CDT1 KLHL22
	INTERFERON_GAMMA_PRODUCTION	0.00242718	0.0285156	-0.503316	-2.08379	0	107	56	IL1R1 IL1B ZC3H12A PRNP AZI2 VSIR IFNL1 SLC11A1 INHBA CD47 ISG15 IL18 PGLYRP2 NR1H4 IL20RB IL10 CD14 IL33 SCGB1A1 IL2 IL1RL1 RIPK3 AXL IL12RB2 SIRPA HAVCR2 TLR4 FAM49B BCL3 HLA-DPB1 IL18RAP IL36RN TLR8 EBI3 IRF8 IL23R CCR2 PDCD1LG2 SASH3 FADD HLA-DPA1 IL12B HMHB1 CD244 LILRB1 IL27 FZD5 PTPN22 TLR3 PGLYRP1 TNF CCR7 SLAMF6 PYCARD CD226 RARA
	LEUKOCYTE_MIGRATION	0.0027933	0.0285156	-0.50372	-2.45902	0	420	197	CXCL8 CXCL1 SDC4 PPBP HRH1 RHOA CEACAM3 CD58 IL1R1 IL1B MMP28 NBL1 CKLF TREM2 CAV1 SELENOK CXCL3 IL1RN LGALS3 ITGA3 SBDS TGFB1 PDGFB FPR2 CD300A CCL23 SAA1 CXCL2 RARRES2 PLA2G1B IL36A PTAFR CCL13 AIF1 JCHAIN BSG ITGAV ITGA5 SERPINE1 TNFRSF10D CCL24 CXCL6 CD48 CD47 S100A9 TREM1 SFTPD CXCL17 ITGB3 WDR1 LGMN ICAM1 CCL22 JAML MMP1 CSF3R VAV3 CCL28 IL10 CCL18 PGF GPSM3 C5AR1 ITGAX CXCR1 ECM1 VEGFB IL3…
	DEFENSE_RESPONSE_TO_GRAM_NEGATIVE_BACTERIUM	0.00234192	0.0285156	-0.505223	-2.0005	0	83	27	RNASE3 LTF RARRES2 SLC11A1 SERPINE1 CXCL6 DMBT1 CTSG DEFB4A RNASE6 RNASE7 ROMO1 TUSC2 DEFB1 S100A7 IRGM ELANE GSDMD TNFRSF14 TLR4 SSC5D CD4 OPTN DEFA3 IL23R BPI SELP
	NEGATIVE_REGULATION_OF_IMMUNE_EFFECTOR_PROCESS	0.00235849	0.0285156	-0.506925	-2.12578	0	118	62	CD59 MUL1 ZC3H12A LGALS3 TGFB3 CLEC4G TGFB1 CD300A IL4R FCGR2B IFNL1 MICA CD47 HLA-E PGLYRP2 GRN UFD1 TMBIM6 ITCH C4BPA VSIG4 IL20RB NDFIP1 HTRA1 IL10 SPINK5 PPP3CB HLA-G BST2 IL33 IL7R CLEC12B IL2 SERPING1 IRAK3 RIOK3 HAVCR2 CR1 GPATCH3 A2M SERPINB4 ANXA1 HLA-F CCR2 ARRB2 CEACAM1 TSPAN6 PARP3 SLAMF8 DUSP22 NLRX1 SMAD7 LILRB1 PTPRC ENPP3 JAK3 PGLYRP1 TNF CD55 MICB BCR TARBP2
	CYTOKINE_SECRETION	0.0025	0.0285156	-0.508762	-2.30499	0	214	116	TMSB4X CD58 LILRA5 RAB1A IL1B SELENOK ZC3H12A ATG5 IL1A CD36 IL4R SAA1 FCGR2B SRGN ORM1 RGCC ITGB6 AIF1 LPL ITGAV ORM2 FCN1 TLR2 CPTP IL1RAP FGR CHIA CHI3L1 NR1H4 ALOX15B PNP AGTR2 IL10 CLEC5A CASP1 CD14 PRKCZ IL33 S100A12 BANK1 LRRK2 TNFRSF21 PANX1 FFAR2 HYAL2 MMP8 CLEC4E AGER IL1RL1 MMP12 POSTN GSDMD TNFRSF14 LYN NLRP3 TSLP NLRC4 HAVCR2 HDAC9 MIF CLECL1 EZR ANXA4 TLR4 GHRL MAPK11 CCL3 SSC5D CAR…
	PROTEIN_LOCALIZATION_TO_ENDOPLASMIC_RETICULUM	0.00230947	0.0285156	-0.511326	-2.20086	0	138	89	RER1 RTN4 TRAM1 SPCS3 KDELR3 SPCS1 BCAP29 KDELR1 RPS29 SSR3 RPL28 PPP1R15A RPL9 ZFAND2B KDELR2 RPS3A LRRK2 RPSA RPS20 SPCS2 PMM1 RPS9 RPL15 BCAP31 RPL8 RPS12 OS9 SRP72 RPS8 RPL27A SEC61B CHMP4B RPS18 RPS13 SNAP25-AS1 RPS21 RPL35 SGTB RPL5 RPS10 RPL27 RPS14 RPS26 RPL18 RPL32 RN7SL3 RN7SL2 RPS15A VAPA PMM2 RPL21 RPS5 RPL34 RPL29 RPL14 RPL36 RPS28 GPAA1 RPL39 SRP54 RPL10 RPL41 RPL11 RPL13 SRP19 CHMP…
	ACUTE_INFLAMMATORY_RESPONSE	0.00242718	0.0285156	-0.511919	-2.11941	0	107	45	VNN1 HP IL1B SERPINA1 CTNNBIP1 PRCP IL1A SAA1 FCGR2B ORM1 F3 SAA2 ORM2 CEBPB SELENOS HLA-E TREM1 OSMR ICAM1 IL20RB PARK7 HPR IL6ST PTGS2 FFAR2 S100A8 SAA4 BTK FCER1G C3 ELANE NLRP3 SERPINA3 PLSCR1 TNFSF11 NUPR1 ACVR1 PTGER3 OSM IL22 OGG1 CD163 SERPINF2 F12 C2CD4A
	REGULATION_OF_CYTOKINE_PRODUCTION_INVOLVED_IN_IMMUNE_RESPONSE	0.00234742	0.0285156	-0.512056	-2.02614	0	82	46	IL1R1 IL1B RAET1G ATG5 TGFB3 TGFB1 CD36 BCL10 SPON2 HLA-E IL18 IL10 HLA-G BST2 PRKCZ B2M FFAR2 BTK FCER1G TNFRSF14 NLRP3 IRAK3 MIF NR4A3 TLR4 TRPM4 RSAD2 TNFRSF1B HLA-F CCR2 SASH3 CD74 SEMA7A MAPK14 NOD2 SMAD7 LILRB1 MAPK3 FZD5 JAK3 TLR3 TNF FFAR3 ARG1 HMOX1 CD226
	RESPONSE_TO_CHEMOKINE	0.00231481	0.0285156	-0.512205	-2.07536	0	94	39	CXCL8 CXCL1 PPBP RHOA TREM2 ZC3H12A CXCL3 CIB1 CCL23 CXCL2 CCRL2 CCL13 LOX CCL24 CXCL6 CCL22 CCL18 CXCR1 CCL20 PF4 CCL17 CCL14 CCR1 CCL7 PF4V1 ACKR1 CCL2 HIF1A CCL3L1 CCL3 CCR9 CXCL10 CCL16 ACKR4 CXCL5 DUSP1 CCR2 CCL11 CXCL11
	LEUKOCYTE_MEDIATED_IMMUNITY	0.00307692	0.0285156	-0.513882	-2.60767	0	764	399	RNASE3 FABP5 CMTM6 RAP1A CXCL1 ULBP2 PPBP CD59 VNN1 ATP6V1D NPC2 RHOA CEACAM3 GM2A CD58 TMBIM1 CD63 CTSH IL1R1 HP GMFG IL1B MCEMP1 PGAM1 RAET1G SLPI SERPINA1 RETN LGALS3 PRCP CTSA ADGRE3 ATP6AP2 CLEC4G TGFB1 LTF FPR2 CD36 CD300A IL4R BCL10 CFI KDELR1 FCGR2B VAMP8 PI4K2A ACTR10 ORM1 CSTB TYROBP CNN2 PLA2G1B CYB5R3 FOLR3 PTAFR CAB39 PIGR SPON2 SLC11A1 DYNLL1 PRDX4 DYNC1LI1 MVP MICA GALNS C6 ARSA DY…
	REGULATION_OF_PHAGOCYTOSIS	0.00230947	0.0285156	-0.516248	-2.072	0	88	36	RAP1A SNX3 IL1B ATG5 TGFB1 CD36 CD300A FCGR2B SLC11A1 MFGE8 ITGAV TLR2 CD47 RAB31 SFTPD FGR C4BPA SIRPB1 CYBA RAB27A SFTPA2 SFTPA1 FCER1G CALR C3 LMAN2 CD300LF SIRPA CCL2 STAP1 SYT7 ALOX15 C4A PTEN C2 C4B
	PROTEIN_N_LINKED_GLYCOSYLATION	0.00225225	0.0285156	-0.517328	-2.0312	0	76	32	TMEM165 ALG14 SRD5A3 OSTC DHDDS DAD1 MGAT1 NUS1 OST4 ALG5 B4GALT7 DDOST MAGT1 ASGR2 RPN2 GFPT2 UBE2J1 ALG1 PMM1 NUDT14 ALG13 MGAT2 STT3B MAN1C1 GFPT1 RPN1 DPM1 GORASP1 MVD PMM2 MPDU1 ENTPD5
	MITOCHONDRIAL_RESPIRATORY_CHAIN_COMPLEX_ASSEMBLY	0.00228311	0.0285156	-0.521549	-2.09775	0	89	55	COX18 NDUFA6 NDUFC2 SMIM20 COX16 TMEM126B NDUFB1 SDHAF4 NDUFA11 NDUFB2 UQCR10 SDHAF3 NUBPL NDUFB8 NDUFC1 NDUFB3 COX14 NDUFS6 NDUFB9 UQCC2 NDUFA12 FASTKD3 SDHAF2 NDUFA5 NDUFA3 NDUFB7 NDUFA13 NDUFA2 NDUFAF2 NDUFS5 NDUFB10 OXA1L NDUFAF5 NDUFS4 NDUFAB1 NDUFB6 NDUFV2 UQCC3 NDUFA9 NDUFB5 DMAC1 PET100 NDUFS7 UQCRB NDUFS8 COA3 DMAC2 NDUFAF3 NDUFS3 SLC25A33 TIMMDC1 SURF1 COA4 NDUFB11 SAMM50
	ESTABLISHMENT_OF_PROTEIN_LOCALIZATION_TO_ENDOPLASMIC_RETICULUM	0.00236967	0.0285156	-0.521689	-2.18205	0	114	83	TRAM1 SPCS3 SPCS1 RPS29 SSR3 RPL28 RPL9 ZFAND2B RPS3A RPSA RPS20 SPCS2 PMM1 RPS9 RPL15 RPL8 RPS12 SRP72 RPS8 RPL27A SEC61B CHMP4B RPS18 RPS13 SNAP25-AS1 RPS21 RPL35 SGTB RPL5 RPS10 RPL27 RPS14 RPS26 RPL18 RPL32 RN7SL3 RN7SL2 RPS15A PMM2 RPL21 RPS5 RPL34 RPL29 RPL14 RPL36 RPS28 RPL39 SRP54 RPL10 RPL41 RPL11 RPL13 SRP19 CHMP4A RPL37 SEC61G RPS7 RPL18A RPS25 RPL13A RPL24 RPL38 RPS3 RPS6 RPS27A RAB10…
	COTRANSLATIONAL_PROTEIN_TARGETING_TO_MEMBRANE	0.00239234	0.0285156	-0.522534	-2.14421	0	102	73	TRAM1 RPS29 SSR3 RPL28 RPL9 ZFAND2B RPS3A RPSA RPS20 RPS9 RPL15 RPL8 RPS12 SRP72 RPS8 RPL27A SEC61B RPS18 RPS13 SNAP25-AS1 RPS21 RPL35 RPL5 RPS10 RPL27 SSR1 RPS14 RPS26 RPL18 RPL32 RN7SL3 RN7SL2 RPS15A RPL21 RPS5 RPL34 RPL29 RPL14 RPL36 RPS28 RPL39 SRP54 RPL10 RPL41 RPL11 RPL13 SRP19 RPL37 RPS7 RPL18A RPS25 RPL13A RPL24 RPL38 RPS3 RPS6 RPS27A RPS11 UBA52 SEC62 RPL10A RPL17 RPL22 RPS2 SRPRA RPLP2 …
	COMPLEMENT_ACTIVATION	0.00221239	0.0285156	-0.524245	-2.01644	0	69	41	CD59 CFI RGCC CFH C6 FCN1 C7 C4BPA C8B VSIG4 CFP C9 C5AR1 CFD C3 CPB2 SERPING1 FCN3 CFB CR1 C3AR1 CD81 C1R C1QA C4A C2 A2M C4B C1QC C1QB CR2 FCN2 MBL2 KRT1 IGLL1 PROS1 CD19 VTN C1S CD55 CPN2
	HUMORAL_IMMUNE_RESPONSE	0.00260417	0.0285156	-0.524732	-2.39928	0	240	128	RNASE3 CXCL8 CXCL1 PPBP CD59 TREM2 SLPI CXCL3 LTF CFI FCGR2B CXCL2 RGCC RARRES2 PLA2G1B CFH SPON2 CCL13 KLK5 SLC11A1 PPP2R3C C6 JCHAIN FCN1 CXCL6 HLA-E S100A9 KLK7 TREM1 DMBT1 C7 SFTPD PGLYRP2 CTSG DEFB4A RNASE6 RNASE7 BPIFB1 C4BPA C8B VSIG4 ROMO1 CFP SPINK5 C9 C5AR1 TFEB BST2 S100A12 GPR183 CFD IL7 TNFRSF21 PF4 S100A8 HLA-DQB1 MEF2C PRSS2 DEFB1 S100A7 C3 CPB2 ELANE BPIFA1 SERPING1 PF4V1 FCN3 CCL…
	REGULATION_OF_LEUKOCYTE_MIGRATION	0.00248756	0.0285156	-0.524812	-2.33334	0	182	101	CXCL8 RHOA IL1R1 MMP28 NBL1 TREM2 SELENOK LGALS3 TGFB1 FPR2 CD300A RARRES2 PTAFR AIF1 SERPINE1 CCL24 CXCL17 LGMN ICAM1 CCL28 PGF GPSM3 C5AR1 ECM1 VEGFB IL33 CCL20 BDKRB1 S100A7 CALR MMP14 AGER RIPK3 THBS1 ELANE TNFRSF14 THY1 LYN GCSAML CCR1 APP CCL7 RAC2 RAC1 CCL2 MIF EMILIN1 C3AR1 DDT STAP1 CCL3 ZNF580 STK10 CXCL10 ADA EDN2 VEGFC AKIRIN1 MSN KITLG ADTRP ITGA4 ANXA1 CSF1 DUSP1 CCR2 SELP AKT1 VEGF…
	NEGATIVE_REGULATION_OF_LEUKOCYTE_PROLIFERATION	0.00230947	0.0285156	-0.527203	-2.06588	0	77	34	SDC4 PLA2G2F LST1 PRNP CLEC4G TGFB1 CD300A FCGR2B TYROBP VSIR CEBPB SFTPD ITCH VSIG4 IL20RB NDFIP1 CD86 IL10 HLA-G TNFRSF21 BTK SCGB1A1 MNDA IL2 TNFRSF14 LYN CD80 HAVCR2 LRRC32 GLMN PDCD1LG2 ARG2 TWSG1 IDO1
	POSITIVE_REGULATION_OF_CYTOKINE_SECRETION	0.002331	0.0285156	-0.527437	-2.23377	0	127	75	CD58 LILRA5 IL1B SELENOK IL1A IL4R SAA1 ORM1 RGCC AIF1 LPL ORM2 FCN1 TLR2 IL1RAP FGR CHIA ALOX15B AGTR2 IL10 CLEC5A CASP1 CD14 PRKCZ IL33 LRRK2 PANX1 FFAR2 HYAL2 MMP8 CLEC4E AGER IL1RL1 MMP12 POSTN GSDMD TNFRSF14 NLRP3 TSLP HAVCR2 MIF TLR4 MAPK11 CCL3 C1QTNF4 TWIST1 GLMN TLR8 OSM C1QTNF3 NLRP12 CSF1R CRLF2 CLEC9A CD34 IL17RC PTGER4 CLEC6A LILRA2 HMHB1 CHUK CD244 MAPK14 NOD2 IRF3 MAPK3 F2R PANX3 F…
	LYMPHOCYTE_MIGRATION	0.00238663	0.0285156	-0.528687	-2.16602	0	103	48	RHOA CKLF SELENOK CCL23 SAA1 CCL13 AIF1 CCL24 ICAM1 CCL22 CCL18 ECM1 GPR183 CCL20 S100A7 CXCL16 RIPK3 TNFRSF14 CCL17 CCL14 GCSAML APP CCL7 CCL2 S1PR1 CCL3L1 CCL3 MYO1G STK10 CXCL10 MSN CCL16 HSD3B7 ADTRP ITGA4 CCR2 CCL11 CXCL11 AKT1 FADD STK39 CD200R1 CYP7B1 SLC8B1 TNFSF14 TMEM102 CCL21 CXCL14
	CHEMOKINE_PRODUCTION	0.00234192	0.0285156	-0.530483	-2.10052	0	83	39	MUL1 IL1B TREM2 SELENOK IL4R AIF1 LPL CXCL6 TLR2 S100A9 IL18 CHIA NR1H4 ALOX15B IL10 TUSC2 IL33 IL7 FFAR2 S100A8 AGER IL1RL1 EPHA2 POSTN ELANE APP TSLP SIRPA ACKR1 MEFV HAVCR2 MIF HIF1A TLR4 TWIST1 C1QTNF3 ADORA2B CSF1R ARG2
	VESICLE_TARGETING_TO_FROM_OR_WITHIN_GOLGI	0.00222717	0.0285156	-0.535023	-2.08316	0	73	32	CD59 RAB1A TMED10 SERPINA1 USO1 TRAPPC3 AREG PEF1 ARFGAP3 TMED9 CNIH1 SEC13 SAR1B TRAPPC2L SCFD1 STX5 SEC24D BET1 TMED2 FOLR1 SAR1A WIPI1 TRAPPC6B GRIA1 RAB1B SEC23A PDCD6 TRAPPC1 CTSZ NAPA TRAPPC4 SEC24A
	CELL_KILLING	0.00233645	0.0285156	-0.537672	-2.34912	0	155	87	ULBP2 CTSH RAET1G LTF FCGR2B TYROBP CCL13 MICA RAET1E CXCL6 HLA-E BAD IL18 IL4 CTSG DEFB4A ICAM1 ROMO1 C9 CD1C PPP3CB HLA-G RAB27A TUSC2 S100A12 IL7R B2M CLEC12B PF4 ULBP3 AGER RIPK3 STX7 HLA-C ELANE HLA-B TSTA3 HAVCR2 STAP1 PIK3R6 FAM49B CD1E IL18RAP IL13 HLA-A PVR NECTIN2 CD1A LAMP1 SERPINB4 DEFA3 ITGAM HLA-F IL23R ARRB2 CEACAM1 LEP FADD RAET1L SLAMF7 APOL1 NCR3 IL12B DEFA4 CD1B UNC13D MBL2 HAM…
	NEGATIVE_REGULATION_OF_T_CELL_PROLIFERATION	0.00217865	0.0285156	-0.539459	-2.00096	0	57	26	SDC4 PLA2G2F PRNP CLEC4G TGFB1 VSIR CEBPB SFTPD ITCH VSIG4 IL20RB NDFIP1 CD86 IL10 HLA-G TNFRSF21 SCGB1A1 TNFRSF14 CD80 HAVCR2 LRRC32 GLMN PDCD1LG2 ARG2 TWSG1 IDO1
	MACROPHAGE_ACTIVATION	0.00231481	0.0285156	-0.539545	-2.16268	0	87	39	CSF2 TREM2 ZC3H12A FPR2 IL4R FCGR2B TYROBP AIF1 SLC11A1 TLR2 GRN VSIG4 IL10 C5AR1 IL33 LRRK2 MMP8 AGER IL1RL1 ADGRF5 THBS1 APP HAVCR2 MIF TNIP2 STAP1 CD93 TLR4 CCL3 ITGB2 EDN2 IL13 C1QA TLR8 NR1H3 PLA2G5 ITGAM BPI SHPK
	T_CELL_MIGRATION	0.00222717	0.0285156	-0.540332	-2.02901	0	61	27	RHOA SELENOK AIF1 ICAM1 ECM1 GPR183 CCL20 S100A7 CXCL16 RIPK3 TNFRSF14 APP CCL2 S1PR1 CCL3 MYO1G CXCL10 MSN ITGA4 CCR2 CXCL11 FADD STK39 CD200R1 TNFSF14 TMEM102 CCL21
	MYELOID_LEUKOCYTE_MEDIATED_IMMUNITY	0.0030303	0.0285156	-0.540467	-2.6852	0	545	299	RNASE3 FABP5 CMTM6 RAP1A CXCL1 PPBP CD59 VNN1 ATP6V1D NPC2 RHOA CEACAM3 GM2A CD58 TMBIM1 CD63 CTSH HP GMFG MCEMP1 PGAM1 SLPI SERPINA1 RETN LGALS3 PRCP CTSA ADGRE3 ATP6AP2 LTF FPR2 CD36 CD300A IL4R FCGR2B VAMP8 PI4K2A ACTR10 ORM1 CSTB TYROBP CNN2 PLA2G1B CYB5R3 FOLR3 PTAFR CAB39 PIGR SPON2 SLC11A1 DYNLL1 PRDX4 DYNC1LI1 MVP GALNS ARSA DYNLT1 ITGAV FCGR2A LRG1 ORM2 ATG7 RAP1B TNFAIP6 FCN1 CXCL6 PLAU…
	MYELOID_LEUKOCYTE_ACTIVATION	0.0030581	0.0285156	-0.542355	-2.73242	0	638	343	RNASE3 CXCL8 FABP5 CMTM6 RAP1A CXCL1 CSF2 PPBP CD59 VNN1 ATP6V1D NPC2 RHOA CEACAM3 GM2A CD58 TGFBR2 TMBIM1 CD63 CTSH HP GMFG MCEMP1 TREM2 PGAM1 SLPI SERPINA1 ZC3H12A RETN LGALS3 PRCP CTSA ADGRE3 ATP6AP2 ADAM9 TGFB1 LTF FPR2 CD36 CD300A IL4R FCGR2B VAMP8 PI4K2A ACTR10 ORM1 CSTB TYROBP CNN2 CYB5R3 FOLR3 PTAFR CAB39 PIGR AIF1 SLC11A1 DYNLL1 PRDX4 DYNC1LI1 MVP GALNS NDRG1 ARSA DYNLT1 ITGAV FCGR2A LRG…
	INTERLEUKIN_1_PRODUCTION	0.00227273	0.0285156	-0.545071	-2.21037	0	93	55	LILRA5 IL1B ZC3H12A CD36 SAA1 ORM1 TYROBP ORM2 HSPB1 CPTP NR1H4 IL10 CASP1 CMA1 PANX1 AGER SPHK1 GSDMD ACP5 APP NLRP3 SIRPA NLRC4 MEFV HAVCR2 TLR4 GHRL CCL3 CARD16 TLR8 ERRFI1 NLRP12 IGF1 ANXA1 ARG2 ARRB2 CEACAM1 ABCA1 CARD18 LILRA2 S100A13 TNFAIP3 FOXP1 NOD2 F2R PANX3 FZD5 GSTP1 AIM2 P2RX7 CX3CR1 AZU1 USP50 JAK2 CCR7
	POSITIVE_REGULATION_OF_LEUKOCYTE_MIGRATION	0.00238095	0.0285156	-0.545657	-2.29509	0	122	59	CXCL8 RHOA IL1R1 TREM2 SELENOK LGALS3 TGFB1 FPR2 RARRES2 PTAFR AIF1 SERPINE1 CCL24 CXCL17 LGMN ICAM1 PGF GPSM3 C5AR1 VEGFB CCL20 BDKRB1 S100A7 CALR MMP14 AGER THBS1 ELANE TNFRSF14 THY1 CCR1 APP CCL7 RAC2 RAC1 C3AR1 CCL3 ZNF580 CXCL10 EDN2 VEGFC AKIRIN1 KITLG ITGA4 CSF1 CCR2 SELP VEGFD P2RX4 FADD STK39 ITGA2 CD74 PLA2G7 TNFSF14 TMEM102 CCL21 CXCL14 CREB3
	NADH_DEHYDROGENASE_COMPLEX_ASSEMBLY	0.0021692	0.0285156	-0.546541	-2.03297	0	58	37	NDUFA6 NDUFC2 TMEM126B NDUFB1 NDUFA11 NDUFB2 NUBPL NDUFB8 NDUFC1 NDUFB3 NDUFS6 NDUFB9 NDUFA12 NDUFA5 NDUFA3 NDUFB7 NDUFA13 NDUFA2 NDUFAF2 NDUFS5 NDUFB10 OXA1L NDUFAF5 NDUFS4 NDUFAB1 NDUFB6 NDUFV2 NDUFA9 NDUFB5 DMAC1 NDUFS7 NDUFS8 DMAC2 NDUFAF3 NDUFS3 TIMMDC1 NDUFB11
	OXIDATIVE_PHOSPHORYLATION	0.00229885	0.0285156	-0.547215	-2.31638	0	123	72	RHOA ATP5PB PINK1 NDUFA6 NDUFC2 BID PGK1 PARK7 NDUFB1 UQCR11 ATP5MF ATP5F1E NIPSNAP2 NDUFA11 NDUFB2 UQCR10 COX7A2 NDUFB8 COX4I2 NDUFC1 CYCS SDHD NDUFB3 NDUFS6 COX7A2L UQCRC1 UQCRFS1 UQCRQ NDUFB9 UQCC2 ATP5PD NDUFA12 ATP5MG DNAJC30 SDHAF2 NDUFA5 NDUFA4 CYC1 NDUFA3 NDUFB7 NDUFA13 COX8A NDUFA2 COX7B ATP5F1C NDUFS5 UQCRH NDUFB10 ATP5PO NDUFS4 SNCA NDUFAB1 NDUFB6 COX6A1 NDUFV2 UQCRHL CHCHD10 ATP5MC3 U…
	LEUKOCYTE_CHEMOTAXIS	0.0025	0.0285156	-0.550556	-2.49434	0	214	106	CXCL8 CXCL1 PPBP HRH1 IL1B MMP28 NBL1 CKLF CXCL3 IL1RN LGALS3 SBDS PDGFB FPR2 CCL23 SAA1 CXCL2 RARRES2 PLA2G1B IL36A CCL13 AIF1 SERPINE1 CCL24 CXCL6 S100A9 SFTPD CXCL17 LGMN CCL22 JAML CSF3R VAV3 IL10 CCL18 PGF GPSM3 C5AR1 CXCR1 VEGFB S100A12 GPR183 CCL20 PF4 FFAR2 S100A8 FCER1G S100A7 CALR SCG2 CXCL16 THBS1 CCL17 CCL14 LYN CCR1 CCL7 RAC2 RAC1 PF4V1 IL36G CCL2 S1PR1 MIF C3AR1 ITGA1 DDT STAP1 CCL3…
	POSITIVE_REGULATION_OF_CELL_KILLING	0.00228311	0.0285156	-0.551982	-2.07737	0	64	40	ULBP2 RAET1G TYROBP MICA RAET1E HLA-E BAD CD1C HLA-G B2M ULBP3 STX7 HLA-C HLA-B STAP1 FAM49B CD1E IL18RAP HLA-A PVR NECTIN2 CD1A LAMP1 ITGAM HLA-F IL23R FADD RAET1L NCR3 IL12B CD1B CD1D PTPRC P2RX7 PGLYRP1 MICB GAPDH SLAMF6 ARG1 CD226
	CELLULAR_EXTRAVASATION	0.00217865	0.0285156	-0.554517	-2.05681	0	57	32	IL1R1 PTAFR CD47 ICAM1 JAML CCL28 AGER RIPK3 ITGB1 ELANE THY1 GOLPH3 SIRPA CCL2 ITGA1 PECAM1 ITGB2 GCNT1 SELL ITGA4 CCR2 SELP PTGER4 LEP FADD CD177 CCL21 SELPLG CX3CR1 AZU1 TNF BCR
	ANTIGEN_PROCESSING_AND_PRESENTATION_OF_PEPTIDE_ANTIGEN_VIA_MHC_CLASS_I	0.00231481	0.0285156	-0.555711	-2.25164	0	94	50	VAMP3 CLEC4A CD36 VAMP8 SEC13 SAR1B ITGAV PSMA1 HLA-E PSMC2 PSMD9 PSMC6 PSMD10 PSMA6 PSMB1 CYBA PSMA2 SEC24D NCF4 HLA-G PSMA7 B2M PSMA5 FCER1G CALR BCAP31 HLA-C HLA-B NCF2 SEC23A PSMD13 PSMB5 PSME1 PSMB8 HLA-A IFI30 PSMB9 PSMC3 ITGB5 SEC24A PSMD6 HLA-F PSME2 FCGR1A CYBB PSMA3 FCGR1B PSMB2 PSMB10 PSMD14
	NEGATIVE_REGULATION_OF_CYTOKINE_SECRETION	0.00228311	0.0285156	-0.561536	-2.11333	0	64	30	TMSB4X LILRA5 ZC3H12A FCGR2B SRGN RGCC CPTP NR1H4 IL10 BANK1 TNFRSF21 NLRP3 HDAC9 EZR ANXA4 GHRL SSC5D CARD16 LRRC32 IL36RN TLR8 C1QTNF3 NLRP12 ANXA1 ARG2 CD34 PTGER4 PPP1R11 CD200R1 CARD18
	INTERLEUKIN_1_BETA_PRODUCTION	0.00232019	0.0285156	-0.561687	-2.21463	0	80	47	LILRA5 IL1B ZC3H12A CD36 ORM1 TYROBP ORM2 HSPB1 CPTP CASP1 CMA1 PANX1 AGER SPHK1 GSDMD ACP5 APP NLRP3 SIRPA NLRC4 MEFV TLR4 GHRL CCL3 CARD16 TLR8 ERRFI1 NLRP12 IGF1 ARG2 ARRB2 ABCA1 CARD18 LILRA2 TNFAIP3 FOXP1 NOD2 F2R FZD5 GSTP1 AIM2 P2RX7 CX3CR1 AZU1 USP50 JAK2 CCR7
	POSITIVE_REGULATION_OF_INFLAMMATORY_RESPONSE	0.00230947	0.0285156	-0.563608	-2.4259	0	138	76	FABP4 LILRA5 IL1B TREM2 VAMP8 LPL SERPINE1 CCL24 TLR2 CEBPB CD47 HLA-E S100A9 IL18 OSMR GRN TGM2 CCL18 PARK7 GPSM3 TNFRSF1A IL33 S100A12 LRRK2 IL6ST PTGS2 FFAR2 HYAL2 S100A8 ETS1 BTK FCER1G MMP8 IL2 AGER IL1RL1 MYD88 C3 CCL14 TRADD APP TSLP IL17B DDT STAP1 CCL3L1 NFKBIA MGST2 TNIP1 NFKBIZ TNFSF11 TLR4 CCL3 CLOCK ITGB2 C1QA PTGER3 OSM NLRP12 ADORA2B ITGAM CCR2 NPPA CD28 IDO1 IL17RC SNCA F12 PTGER4…
	ANTIGEN_PROCESSING_AND_PRESENTATION_OF_EXOGENOUS_PEPTIDE_ANTIGEN_VIA_MHC_CLASS_I	0.00228833	0.0285156	-0.566382	-2.2246	0	78	44	VAMP3 CLEC4A CD36 VAMP8 ITGAV PSMA1 HLA-E PSMC2 PSMD9 PSMC6 PSMD10 PSMA6 PSMB1 CYBA PSMA2 NCF4 HLA-G PSMA7 B2M PSMA5 FCER1G CALR HLA-C HLA-B NCF2 PSMD13 PSMB5 PSME1 PSMB8 HLA-A IFI30 PSMB9 PSMC3 ITGB5 PSMD6 HLA-F PSME2 FCGR1A CYBB PSMA3 FCGR1B PSMB2 PSMB10 PSMD14
	PLATELET_DEGRANULATION	0.002331	0.0285156	-0.568168	-2.40627	0	127	75	PPBP VTI1B TMSB4X MANF CALM1 CD63 SERPINA1 TUBA4A ANXA5 TGFB3 TGFB1 PDGFB CD36 CYB5R1 SRGN ORM1 RARRES2 ACTN1 ORM2 SERPINE1 TIMP1 FAM3C ITGB3 WDR1 SPARC ENDOD1 SELENOP ISLR ECM1 VEGFB CFD PF4 RAB27B FCER1G TIMP3 LAMP2 ITIH3 SERPINA4 THBS1 SPP2 LYN SERPING1 APP APLP2 TEX264 PCDH7 CLEC3B STXBP1 MAGED2 F13A1 SERPINA3 LHFPL2 FAM49B PECAM1 FGG ALDOA VEGFC A1BG A2M HGF IGF1 SELP APOH VEGFD SERPINF2 P2R…
	LEUKOCYTE_MEDIATED_CYTOTOXICITY	0.0023753	0.0285156	-0.568876	-2.35712	0	106	68	ULBP2 CTSH RAET1G FCGR2B TYROBP MICA RAET1E CXCL6 HLA-E IL18 CTSG ICAM1 CD1C PPP3CB HLA-G RAB27A TUSC2 IL7R B2M CLEC12B ULBP3 AGER RIPK3 STX7 HLA-C ELANE HLA-B TSTA3 HAVCR2 STAP1 PIK3R6 FAM49B CD1E IL18RAP HLA-A PVR NECTIN2 CD1A LAMP1 SERPINB4 ITGAM HLA-F IL23R ARRB2 CEACAM1 LEP FADD RAET1L SLAMF7 NCR3 IL12B CD1B UNC13D GZMM CD1D CTSC CORO1A LILRB1 KLRF2 PTPRC P2RX7 AZU1 MICB HPRT1 SLAMF6 ARG1 EM…
	REGULATION_OF_NATURAL_KILLER_CELL_MEDIATED_IMMUNITY	0.0021322	0.0285156	-0.56907	-2.01636	0	46	23	ULBP2 RAET1G MICA RAET1E HLA-E HLA-G CLEC12B ULBP3 HAVCR2 PIK3R6 IL18RAP PVR NECTIN2 LAMP1 SERPINB4 HLA-F SH2D1B ARRB2 CEACAM1 LEP RAET1L NCR3 IL12B
	MYELOID_LEUKOCYTE_MIGRATION	0.00252525	0.0285156	-0.572607	-2.56481	0	197	97	CXCL8 CXCL1 PPBP HRH1 IL1R1 IL1B MMP28 NBL1 CKLF TREM2 CXCL3 IL1RN LGALS3 PDGFB FPR2 CD300A CCL23 SAA1 CXCL2 RARRES2 PLA2G1B IL36A CCL13 AIF1 SERPINE1 CCL24 CXCL6 CD47 S100A9 SFTPD CXCL17 WDR1 LGMN CCL22 JAML CSF3R VAV3 CCL18 PGF C5AR1 CXCR1 VEGFB S100A12 CCL20 PF4 S100A8 FCER1G S100A7 MMP14 AGER SCG2 THBS1 CCL17 CCL14 LYN CCR1 CCL7 RAC2 RAC1 PF4V1 SIRPA IL36G CCL2 MIF EMILIN1 C3AR1 ITGA1 DDT STA…
	REGULATION_OF_CELL_KILLING	0.00228311	0.0285156	-0.573638	-2.30725	0	89	47	ULBP2 RAET1G FCGR2B TYROBP MICA RAET1E CXCL6 HLA-E BAD IL4 ICAM1 CD1C PPP3CB HLA-G IL7R B2M CLEC12B ULBP3 AGER RIPK3 STX7 HLA-C HLA-B HAVCR2 STAP1 PIK3R6 FAM49B CD1E IL18RAP IL13 HLA-A PVR NECTIN2 CD1A LAMP1 SERPINB4 ITGAM HLA-F IL23R ARRB2 CEACAM1 LEP FADD RAET1L NCR3 IL12B CD1B
	COLLAGEN_FIBRIL_ORGANIZATION	0.0021097	0.0285156	-0.577073	-2.0841	0	49	32	PLOD1 SERPINH1 LOX COL14A1 SFRP2 PLOD3 P4HA1 COL5A3 LOXL2 COL3A1 COL5A2 DPT COL1A2 COL12A1 EMILIN1 LUM COL1A1 PLOD2 COL5A1 SCX ANXA2 VIPAS39 RB1 SERPINF2 FMOD COLGALT1 GREM1 ADAMTS14 AEBP1 ADAMTS2 DDR2 P3H4
	REGULATION_OF_MACROPHAGE_ACTIVATION	0.0021978	0.0285156	-0.578563	-2.15536	0	59	32	TREM2 ZC3H12A IL4R FCGR2B GRN VSIG4 IL10 C5AR1 IL33 LRRK2 MMP8 AGER IL1RL1 ADGRF5 THBS1 APP HAVCR2 MIF TNIP2 STAP1 TLR4 CCL3 ITGB2 IL13 C1QA NR1H3 PLA2G5 ITGAM BPI SHPK SNCA CD74
	RESPONSE_TO_FUNGUS	0.00212314	0.0285156	-0.578951	-2.09521	0	50	25	BAK1 ATG5 TGFB1 LTF BCL10 RARRES2 SPON2 S100A9 CTSG RNASE7 S100A12 S100A8 BTK COTL1 ELANE TLR4 FAM3A IL36RN DEFA3 JAGN1 IL17RC DEFA4 CLEC6A HAMP GNLY
	LIPOPOLYSACCHARIDE_MEDIATED_SIGNALING_PATHWAY	0.00217865	0.0285156	-0.582645	-2.16115	0	57	31	LY96 IL1B TGFB1 LTF CD36 BCL10 IRAK2 PTAFR TLR2 IL18 LY86 MAPK1 CD14 LYN CCL2 MIF NFKBIA TLR4 CCL3 CARD16 AKT1 TRIB1 CD180 LILRA2 TNFAIP3 MAPK14 IRF3 MAPK3 PTPN22 TNF CD55
	LYMPHOCYTE_CHEMOTAXIS	0.00221239	0.0285156	-0.58374	-2.18304	0	60	30	CKLF CCL23 SAA1 CCL13 CCL24 CCL22 CCL18 GPR183 CCL20 S100A7 CXCL16 CCL17 CCL14 CCL7 CCL2 CCL3L1 CCL3 CXCL10 CCL16 HSD3B7 CCR2 CCL11 CXCL11 STK39 CYP7B1 SLC8B1 TNFSF14 TMEM102 CCL21 CXCL14
	ATP_SYNTHESIS_COUPLED_ELECTRON_TRANSPORT	0.00234742	0.0285156	-0.586356	-2.32013	0	82	54	PINK1 NDUFA6 NDUFC2 BID PARK7 NDUFB1 UQCR11 NDUFA11 NDUFB2 UQCR10 NDUFB8 COX4I2 NDUFC1 CYCS SDHD NDUFB3 NDUFS6 COX7A2L UQCRC1 UQCRFS1 UQCRQ NDUFB9 NDUFA12 SDHAF2 NDUFA5 NDUFA4 CYC1 NDUFA3 NDUFB7 NDUFA13 COX8A NDUFA2 COX7B NDUFS5 UQCRH NDUFB10 NDUFS4 SNCA NDUFAB1 NDUFB6 COX6A1 NDUFV2 UQCRHL UQCC3 NDUFA9 NDUFB5 NDUFS7 COX4I1 SDHA UQCRB NDUFS8 COQ9 COX5B NDUFS3
	ANTIMICROBIAL_HUMORAL_RESPONSE	0.00245098	0.0285156	-0.588323	-2.43621	0	108	52	RNASE3 CXCL8 CXCL1 PPBP SLPI CXCL3 LTF CXCL2 RARRES2 PLA2G1B SPON2 CCL13 KLK5 SLC11A1 PPP2R3C JCHAIN CXCL6 HLA-E S100A9 KLK7 DMBT1 SFTPD PGLYRP2 CTSG DEFB4A RNASE6 RNASE7 BPIFB1 ROMO1 SPINK5 S100A12 PF4 S100A8 PRSS2 DEFB1 S100A7 ELANE BPIFA1 PF4V1 PDZD11 PRSS3 PGC BCL3 FAM3A CXCL10 IL36RN EPPIN CXCL5 DEFA3 BPI CXCL11 LCN2
	INTERLEUKIN_10_PRODUCTION	0.0021097	0.0285156	-0.590252	-2.13169	0	49	24	LILRA5 FCGR2B TYROBP VSIR TLR2 CD47 IL20RB TUSC2 PRKCZ TNFRSF21 FCER1G MMP8 AGER TSLP TLR4 BCL3 HGF IL23R PDCD1LG2 CD28 SASH3 IDO1 CD34 IL12B
	REGULATION_OF_HUMORAL_IMMUNE_RESPONSE	0.00221239	0.0285156	-0.590722	-2.27213	0	69	42	CD59 CFI FCGR2B CFH KLK5 PPP2R3C C6 KLK7 C7 C4BPA C8B VSIG4 CFP SPINK5 C9 C5AR1 C3 CPB2 SERPING1 CFB CR1 C3AR1 PGC CD81 C1R C1QA C4A C2 A2M C4B C1QC C1QB CR2 PROS1 PTPRC CD19 VTN C1S TNF CD55 CPN2 CCR7
	COLLAGEN_CATABOLIC_PROCESS	0.0021322	0.0285156	-0.592971	-2.10105	0	46	32	MMP7 MMP13 MMP28 VSIR MMP3 FAP CST3 MMP19 MMP1 MMP2 CTSD CTSK MMP9 MMP8 PRSS2 MMP14 MMP12 ITGB1 MMP23B CTSB MMP10 CTSS TMPRSS6 MMP24 MMP25 ADAMTS14 COL13A1 MMP15 ADAMTS2 MMP20 MMP17 FURIN
	FOAM_CELL_DIFFERENTIATION	0.0021645	0.0285156	-0.59333	-2.00228	0	36	21	CSF2 SELENOK TGFB1 CD36 LPL ITGAV IL18 ITGB3 ALOX15B MSR1 PF4 CETP NFKBIA NR1H2 NR1H3 PRKCH CSF1 ABCG1 NFKB1 ABCA1 PLA2G2A
	EXTRACELLULAR_MATRIX_DISASSEMBLY	0.00232019	0.0285156	-0.597349	-2.35524	0	80	42	MMP7 MMP13 TPSAB1 TGFB1 TLL1 KLK5 BSG TIMP1 MMP3 TLL2 KLK7 CTSG FAP CST3 MMP19 MMP1 MMP2 FLOT1 HTRA1 ADAMTS5 BMP1 CMA1 PDPN CTSK ETS1 MMP9 MMP8 PRSS2 MMP14 MMP12 ELANE CD44 PRSS1 CAPN1 FSCN1 MMP10 CTSS TIMP2 DPP4 A2M CAPNS1 TMPRSS6
	POSITIVE_REGULATION_OF_T_CELL_MEDIATED_IMMUNITY	0.00212766	0.0285156	-0.59768	-2.11605	0	45	30	IL1R1 IL1B HLA-E IL18 CD1C HLA-G PRKCZ B2M STX7 HLA-C HLA-B NLRP3 FAM49B CD1E RSAD2 HLA-A PVR NECTIN2 CD1A HLA-F IL23R SASH3 FADD IL12B CD1B ZBTB1 CD1D PTPRC FZD5 P2RX7
	T_CELL_MEDIATED_IMMUNITY	0.00239234	0.0285156	-0.599974	-2.46198	0	102	68	ULBP2 CTSH IL1R1 IL1B RAET1G CLEC4G KDELR1 FCGR2B SLC11A1 MICA RAET1E HLA-E IL18 IL4 ICAM1 IL20RB CD1C PPP3CB HLA-G RAB27A PRKCZ IL7R B2M ULBP3 AGER RIPK3 STX7 HLA-C HLA-B TSTA3 NLRP3 RFTN1 FAM49B MYO1G CD1E TRPM4 RSAD2 IL18RAP HLA-A PVR NECTIN2 CD1A TNFRSF1B HLA-F IL23R CCR2 SASH3 CEACAM1 FADD RAET1L IL12B CD1B ZBTB1 WAS GZMM CD1D DUSP22 CTSC SMAD7 LILRB1 PTPRC FZD5 P2RX7 CD55 MICB HPRT1 ARG1 EM…
	RESPONSE_TO_FLUID_SHEAR_STRESS	0.0021322	0.0285156	-0.601491	-2.01127	0	34	23	CSF2 TGFB3 ADAM9 TGFB1 CA2 PTGS2 ETS1 MEF2C PDGFRB AKT1 CITED2 P2RX4 TFPI2 MTSS1 ABCA1 MIR126 KLF2 SMAD7 KLF4 HDAC3 HAS2 PTK2B P2RX7
	MACROPHAGE_MIGRATION	0.0021322	0.0285156	-0.605562	-2.14566	0	46	30	MMP28 CKLF TREM2 LGALS3 SAA1 RARRES2 SFTPD CXCL17 C5AR1 MMP14 THBS1 CCL2 MIF EMILIN1 C3AR1 DDT STAP1 CCL3 EDN2 AKIRIN1 CSF1 CCR2 P2RX4 CD200R1 SLAMF8 MAPK14 MAPK3 PTK2B CX3CR1 AZU1
	MACROPHAGE_CHEMOTAXIS	0.0021322	0.0285156	-0.611182	-2.04968	0	35	18	MMP28 CKLF LGALS3 SAA1 RARRES2 SFTPD CXCL17 C5AR1 THBS1 CCL2 MIF C3AR1 DDT STAP1 CCL3 EDN2 AKIRIN1 CSF1
	MITOCHONDRIAL_ELECTRON_TRANSPORT_NADH_TO_UBIQUINONE	0.00212766	0.0285156	-0.61666	-2.18325	0	45	32	PINK1 NDUFA6 NDUFC2 PARK7 NDUFB1 NDUFA11 NDUFB2 NDUFB8 NDUFC1 NDUFB3 NDUFS6 NDUFB9 NDUFA12 NDUFA5 NDUFA4 NDUFA3 NDUFB7 NDUFA13 NDUFA2 NDUFS5 NDUFB10 NDUFS4 SNCA NDUFAB1 NDUFB6 NDUFV2 NDUFA9 NDUFB5 NDUFS7 NDUFS8 COQ9 NDUFS3
	REGULATION_OF_MACROPHAGE_MIGRATION	0.00210526	0.0285156	-0.617672	-2.05831	0	33	22	MMP28 TREM2 RARRES2 CXCL17 C5AR1 MMP14 THBS1 MIF EMILIN1 C3AR1 DDT STAP1 CCL3 AKIRIN1 CSF1 P2RX4 CD200R1 SLAMF8 MAPK14 MAPK3 PTK2B CX3CR1
	GRANULOCYTE_MIGRATION	0.00234192	0.0285156	-0.619879	-2.63578	0	132	68	CXCL8 CXCL1 PPBP HRH1 IL1R1 IL1B CKLF CXCL3 IL1RN LGALS3 CD300A CCL23 SAA1 CXCL2 RARRES2 PLA2G1B IL36A CCL13 CCL24 CXCL6 S100A9 CXCL17 WDR1 CCL22 JAML CSF3R VAV3 CCL18 C5AR1 CXCR1 S100A12 CCL20 PF4 S100A8 FCER1G S100A7 SCG2 THBS1 CCL17 CCL14 CCL7 RAC2 RAC1 PF4V1 IL36G CCL2 C3AR1 ITGA1 CCL3L1 CCL3 PECAM1 ITGB2 CXCL10 IL36RN EDN2 AKIRIN1 CCL16 CXCL5 ANXA1 CSF1 CCL11 CXCL11 JAGN1 IL17RC PTGER4 CD177…
	ZYMOGEN_ACTIVATION	0.00212314	0.0285156	-0.622153	-2.25156	0	50	30	TBC1D10A CTSH BAK1 VSIR SERPINE1 BAD ENO1 LGMN SERPINE2 PGK1 PLAU PERP MMP14 THBS1 CPB2 PRSS12 PLAT CLEC3B PLGRKT PRSS3 CTSZ FGG C1R GRIN2A ANXA2 F11 APOH SERPINF2 F12 FADD
	NEUTROPHIL_MIGRATION	0.00239234	0.0285156	-0.623056	-2.6001	0	111	56	CXCL8 CXCL1 PPBP IL1R1 IL1B CKLF CXCL3 IL1RN LGALS3 CCL23 SAA1 CXCL2 PLA2G1B IL36A CCL13 CCL24 CXCL6 S100A9 WDR1 CCL22 JAML CSF3R VAV3 CCL18 C5AR1 CXCR1 S100A12 CCL20 PF4 S100A8 FCER1G CCL17 CCL14 CCL7 RAC2 RAC1 PF4V1 IL36G CCL2 C3AR1 ITGA1 CCL3L1 CCL3 PECAM1 ITGB2 CXCL10 IL36RN EDN2 CCL16 CXCL5 CCL11 CXCL11 JAGN1 CD177 CD74 IL1F10
	MONOCYTE_CHEMOTAXIS	0.00229885	0.0285156	-0.623114	-2.33402	0	63	36	NBL1 LGALS3 PDGFB FPR2 CCL23 CCL13 AIF1 SERPINE1 CCL24 CXCL17 LGMN CCL22 CCL18 S100A12 CCL20 S100A7 CCL17 CCL14 LYN CCR1 CCL7 CCL2 CCL3L1 TNFSF11 CCL3 CXCL10 CCL16 ANXA1 DUSP1 CCR2 CCL11 PLA2G7 CCL21 CREB3 GREM1 SLAMF8
	REGULATION_OF_T_CELL_MEDIATED_IMMUNITY	0.00222717	0.0285156	-0.623379	-2.38287	0	67	45	IL1R1 IL1B CLEC4G FCGR2B HLA-E IL18 IL20RB CD1C PPP3CB HLA-G PRKCZ IL7R B2M AGER RIPK3 STX7 HLA-C HLA-B NLRP3 FAM49B CD1E TRPM4 RSAD2 HLA-A PVR NECTIN2 CD1A TNFRSF1B HLA-F IL23R CCR2 SASH3 CEACAM1 FADD IL12B CD1B ZBTB1 WAS CD1D DUSP22 SMAD7 LILRB1 PTPRC FZD5 P2RX7
	NEGATIVE_REGULATION_OF_PROTEIN_MATURATION	0.0021645	0.0285156	-0.625249	-2.00592	0	30	17	TMEM59 PRNP SERPINE1 SERPINE2 LRRK2 BIRC3 THBS1 CPB2 BIRC7 CAST CTSZ CARD16 BIRC2 GAS1 SERPINF2 CARD18 BCL2L12
	TYPE_2_IMMUNE_RESPONSE	0.0021645	0.0285156	-0.627655	-2.11812	0	36	20	IL4R IFNL1 IL18 IL4 NDFIP1 CD86 IL10 ECM1 PRKCZ IL33 NLRP3 BCL3 RSAD2 ANXA1 CCR2 ARG2 IDO1 CD74 BATF NOD2
	MONONUCLEAR_CELL_MIGRATION	0.00234192	0.0285156	-0.62978	-2.49648	0	84	43	NBL1 LGALS3 TGFB1 PDGFB FPR2 CCL23 RARRES2 CCL13 AIF1 SERPINE1 CCL24 CD47 CXCL17 LGMN CCL22 JAML CCL18 C5AR1 S100A12 CCL20 S100A7 AGER THBS1 CCL17 CCL14 LYN CCR1 CCL7 SIRPA CCL2 C3AR1 CCL3L1 TNFSF11 CCL3 PECAM1 CXCL10 AKIRIN1 CCL16 ANXA1 CSF1 DUSP1 CCR2 CCL11
	NEGATIVE_REGULATION_OF_INTERFERON_GAMMA_PRODUCTION	0.0021692	0.0285156	-0.638489	-2.07803	0	32	16	ZC3H12A PRNP VSIR INHBA PGLYRP2 NR1H4 IL20RB IL10 IL33 SCGB1A1 IL1RL1 AXL HAVCR2 TLR4 IL36RN PDCD1LG2
	REGULATION_OF_MACROPHAGE_DERIVED_FOAM_CELL_DIFFERENTIATION	0.0021645	0.0285156	-0.646698	-2.07473	0	30	19	CSF2 CD36 LPL ITGAV IL18 ITGB3 ALOX15B MSR1 PF4 CETP NFKBIA NR1H2 NR1H3 PRKCH CSF1 ABCG1 NFKB1 ABCA1 PLA2G2A
	ANTIMICROBIAL_HUMORAL_IMMUNE_RESPONSE_MEDIATED_BY_ANTIMICROBIAL_PEPTIDE	0.00228311	0.0285156	-0.647548	-2.43703	0	64	31	RNASE3 CXCL8 CXCL1 PPBP CXCL3 LTF CXCL2 PLA2G1B CCL13 KLK5 CXCL6 S100A9 KLK7 DEFB4A RNASE6 RNASE7 ROMO1 SPINK5 S100A12 PF4 DEFB1 S100A7 ELANE BPIFA1 PF4V1 PGC FAM3A CXCL10 CXCL5 DEFA3 CXCL11
	REGULATION_OF_NEUROINFLAMMATORY_RESPONSE	0.0021322	0.0285156	-0.655636	-2.25634	0	39	20	IL1B TREM2 MMP3 IL18 IL4 GRN C5AR1 IL33 LRRK2 MMP9 MMP8 AGER APP STAP1 CCL3 ITGB2 C1QA TNFRSF1B IGF1 ITGAM
	POSITIVE_REGULATION_OF_T_CELL_MEDIATED_CYTOTOXICITY	0.00208333	0.0285156	-0.660965	-2.04609	0	25	21	HLA-E CD1C HLA-G B2M STX7 HLA-C HLA-B FAM49B CD1E HLA-A PVR NECTIN2 CD1A HLA-F IL23R FADD IL12B CD1B CD1D PTPRC P2RX7
	REGULATION_OF_MONONUCLEAR_CELL_MIGRATION	0.00218341	0.0285156	-0.667215	-2.33541	0	43	29	NBL1 LGALS3 TGFB1 FPR2 RARRES2 AIF1 SERPINE1 CXCL17 LGMN C5AR1 S100A7 AGER THBS1 LYN CCR1 C3AR1 CXCL10 AKIRIN1 CSF1 DUSP1 CCR2 PLA2G7 CREB3 GREM1 SLAMF8 MAPK14 MAPK3 S100A14 TNF
	REGULATION_OF_CELLULAR_EXTRAVASATION	0.00211416	0.0285156	-0.668679	-2.0319	0	24	13	IL1R1 PTAFR ICAM1 CCL28 AGER RIPK3 ELANE THY1 ITGA4 CCR2 PTGER4 FADD CCL21
	POSITIVE_REGULATION_OF_ALCOHOL_BIOSYNTHETIC_PROCESS	0.00213675	0.0285156	-0.669913	-2.11307	0	28	18	HRH1 IL1B MAS1 PTAFR PRKAA1 WNT4 PTH1R POU1F1 LHCGR POR ABCG1 P2RY6 SNCA GPER1 P2RY1 CD244 TNF PTH
	EOSINOPHIL_MIGRATION	0.00211416	0.0285156	-0.670171	-2.03644	0	24	14	HRH1 LGALS3 CD300A CCL23 CCL13 CCL24 CCL22 SCG2 CCL7 CCL2 CCL3 CCL16 CCL11 PTGER4
	ANTIBACTERIAL_HUMORAL_RESPONSE	0.00210526	0.0285156	-0.675098	-2.24968	0	33	18	RNASE3 SLPI LTF PLA2G1B SPON2 KLK5 JCHAIN HLA-E KLK7 DMBT1 SFTPD CTSG RNASE6 RNASE7 SPINK5 DEFB1 ELANE BPIFA1
	T_CELL_MEDIATED_CYTOTOXICITY	0.00210526	0.0285156	-0.675362	-2.41927	0	48	42	ULBP2 CTSH RAET1G FCGR2B MICA RAET1E HLA-E CD1C PPP3CB HLA-G RAB27A IL7R B2M ULBP3 AGER RIPK3 STX7 HLA-C HLA-B TSTA3 FAM49B CD1E HLA-A PVR NECTIN2 CD1A HLA-F IL23R CEACAM1 FADD RAET1L IL12B CD1B GZMM CD1D CTSC LILRB1 PTPRC P2RX7 MICB HPRT1 EMP2
	PLASMINOGEN_ACTIVATION	0.00210526	0.0285156	-0.6794	-2.01191	0	22	17	SERPINE1 ENO1 SERPINE2 PGK1 PLAU THBS1 CPB2 PLAT CLEC3B PLGRKT CTSZ FGG ANXA2 F11 APOH SERPINF2 F12
	DENDRITIC_CELL_DIFFERENTIATION	0.00209644	0.0285156	-0.679997	-2.36182	0	40	25	CSF2 TGFBR2 TREM2 TGFB1 FCGR2B AZI2 CEBPB IL4 HLA-G GATA1 AGER AXL LYN PSEN1 SPI1 RBPJ ZBTB46 TMEM176A LILRB2 BATF DCSTAMP TMEM176B RELB BATF3 LILRB1
	POSITIVE_REGULATION_OF_MONONUCLEAR_CELL_MIGRATION	0.00207469	0.0285156	-0.684709	-2.05913	0	23	16	LGALS3 TGFB1 FPR2 AIF1 SERPINE1 CXCL17 LGMN S100A7 AGER CCR1 CXCL10 CCR2 PLA2G7 CREB3 S100A14 TNF
	REGULATION_OF_T_CELL_MEDIATED_CYTOTOXICITY	0.0021692	0.0285156	-0.685414	-2.23075	0	32	28	FCGR2B HLA-E CD1C PPP3CB HLA-G IL7R B2M AGER RIPK3 STX7 HLA-C HLA-B FAM49B CD1E HLA-A PVR NECTIN2 CD1A HLA-F IL23R CEACAM1 FADD IL12B CD1B CD1D LILRB1 PTPRC P2RX7
	POSITIVE_REGULATION_OF_MACROPHAGE_ACTIVATION	0.0021322	0.0285156	-0.685716	-2.19058	0	29	19	TREM2 IL4R IL10 IL33 LRRK2 MMP8 AGER IL1RL1 THBS1 APP HAVCR2 TNIP2 STAP1 TLR4 CCL3 ITGB2 IL13 C1QA ITGAM
	REGULATION_OF_MONOCYTE_CHEMOTAXIS	0.00208333	0.0285156	-0.686663	-2.12564	0	25	16	NBL1 FPR2 AIF1 SERPINE1 CXCL17 LGMN S100A7 LYN CCR1 CXCL10 DUSP1 CCR2 PLA2G7 CREB3 GREM1 SLAMF8
	NEGATIVE_REGULATION_OF_CELL_KILLING	0.00208333	0.0285156	-0.689244	-2.04547	0	21	17	FCGR2B MICA HLA-E IL4 PPP3CB HLA-G IL7R CLEC12B HAVCR2 IL13 SERPINB4 HLA-F ARRB2 CEACAM1 KRT6A LILRB1 PTPRC
	REGULATION_OF_SYNCYTIUM_FORMATION_BY_PLASMA_MEMBRANE_FUSION	0.0021322	0.0285156	-0.691504	-2.20907	0	29	19	EHD2 TREM2 ADAM9 IL4R SCGB3A1 TYROBP EHD1 FLOT1 RAPGEF3 CD53 CAMK1 OCSTAMP CXCL10 FLT3LG TNFSF14 DCSTAMP GDF15 MAPK14 CAPN2
	INTERLEUKIN_13_PRODUCTION	0.00211416	0.0285156	-0.697087	-2.11823	0	24	12	LILRA5 IFNL1 HLA-E IL18 IL4 IL1RAP PRKCZ IL33 TNFRSF21 SCGB1A1 NLRP3 TSLP
	TRANSCYTOSIS	0.002079	0.0285156	-0.705101	-2.01896	0	18	10	USO1 PTAFR PIGR LRPAP1 MAL2 AGER RAB5A FCGRT MFSD2A GPIHBP1
	MYELOID_DENDRITIC_CELL_DIFFERENTIATION	0.00204499	0.0285156	-0.715412	-2.01687	0	17	11	CSF2 TGFBR2 TGFB1 IL4 PSEN1 SPI1 RBPJ BATF DCSTAMP RELB BATF3
	POSITIVE_REGULATION_OF_NEUROINFLAMMATORY_RESPONSE	0.00212314	0.0285156	-0.724543	-2.11925	0	20	13	IL1B TREM2 IL18 IL33 LRRK2 MMP8 AGER APP STAP1 CCL3 ITGB2 C1QA ITGAM
	EOSINOPHIL_CHEMOTAXIS	0.00212314	0.0285156	-0.725494	-2.12203	0	20	12	HRH1 LGALS3 CCL23 CCL13 CCL24 CCL22 SCG2 CCL7 CCL2 CCL3 CCL16 CCL11
	LIPOXYGENASE_PATHWAY	0.00206612	0.0285156	-0.746793	-2.04688	0	16	10	PON3 GPX1 ALOX15B ALOX5AP PTGS2 PON2 GPX4 ALOX15 HPGD PLA2G3
	POSITIVE_REGULATION_OF_CHEMOKINE_SECRETION	0.00206186	0.0285156	-0.747817	-2.01576	0	15	9	SELENOK IL4R AIF1 LPL CHIA ALOX15B IL33 IL1RL1 POSTN
	POSITIVE_REGULATION_OF_CELLULAR_EXTRAVASATION	0.00207039	0.0285156	-0.765439	-2.01973	0	14	9	IL1R1 PTAFR ICAM1 AGER ELANE THY1 ITGA4 CCR2 FADD
	COMPLEMENT_ACTIVATION_ALTERNATIVE_PATHWAY	0.00206612	0.0285156	-0.808582	-2.21623	0	16	10	CFH C7 C8B VSIG4 CFP C9 CFD C3 CFB CR1
	CHEMICAL_HOMEOSTASIS_WITHIN_A_TISSUE	0.00209644	0.0285156	-0.808818	-2.08817	0	13	9	CTSH RCN3 NAPSA SFTPD SFTPA2 SFTPA1 ADGRF5 LPCAT1 EPAS1
	SIGNAL_PEPTIDE_PROCESSING	0.00205761	0.0285156	-0.814038	-2.01914	0	11	6	SPCS3 SPCS1 HM13 CLN5 SPCS2 SEC11A
	SURFACTANT_HOMEOSTASIS	0.00205761	0.0285156	-0.896679	-2.22413	0	11	9	CTSH RCN3 NAPSA SFTPD SFTPA2 SFTPA1 ADGRF5 LPCAT1 EPAS1
ADC//high vs low	BIOLOGICAL PROCESS	pval	padj	ES	NES	nMoreExtreme	size	no leadingedge gene	leadingEdge genes
	HISTONE_H3_K27_METHYLATION	0.00184502	0.0326739	0.800351	2.03297	0	14	9	EHMT2 BEND3 EHMT1 EZH2 OGT SUPT6H SUZ12 MTF2 EZH1
	RNA_INTERFERENCE	0.00181159	0.0326739	0.76617	1.9938	0	16	10	DHX9 XPO5 CELF1 NRDE2 AGO2 TERT DICER1 RMRP DROSHA TSNAX
	METHYLATION_DEPENDENT_CHROMATIN_SILENCING	0.00175131	0.0326739	0.684274	2.02786	0	25	11	SETDB1 DNMT3A SIRT1 MORC2 TET1 MBD1 HELLS TRIM28 DNMT1 TASOR MPHOSPH8
	HISTONE_H3_K9_METHYLATION	0.00175131	0.0326739	0.664533	2.12942	0	36	23	SETDB1 ASH1L EHMT2 BEND3 ARID4B SETD5 DNMT3B EHMT1 SIRT1 JARID2 KDM1A RIF1 KDM4A ARID4A DNMT1 SUV39H2 MYB DMRTC2 ATRX ZNF274 KDM3A PRDM16 MECOM
	PEPTIDYL_LYSINE_TRIMETHYLATION	0.00175747	0.0326739	0.642208	2.10337	0	40	23	BEND3 ZNF335 KMT5B ARID4B TET3 KMT2B SIRT1 OGT IWS1 RTF1 SETD2 KDM4A KMT5C SETD4 ARID4A KMT2E NSD3 SUV39H2 KMT2A TET2 DMRTC2 ATRX ZNF274
	HISTONE_H3_K4_METHYLATION	0.00171821	0.0326739	0.632064	2.19074	0	52	27	PYGO2 ASH1L RBBP5 BCOR PAXIP1 KMT2D BEND3 ZNF335 TET3 DNMT3B SETD1B KMT2B OGT WDR5 SETD1A CXXC1 KMT2C GCG KDM1A RTF1 PRDM7 ARID4A DNMT1 KMT2E KMT2A MYB TET2
	MRNA_SPLICE_SITE_SELECTION	0.00172117	0.0326739	0.631279	2.13792	0	47	26	CELF3 KHDC4 RNVU1-15 SFSWAP LUC7L3 YTHDC1 CELF1 SRSF6 SRSF1 PRPF39 CELF4 RNVU1-1 PTBP2 RNVU1-3 SF1 RNU6ATAC RNVU1-7 LUC7L SRSF10 SF3A1 LUC7L2 SETX RNVU1-6 RNU1-2 RNU11 CELF6
	REGULATION_OF_HISTONE_METHYLATION	0.00167785	0.0326739	0.628126	2.24943	0	61	35	CHTOP PYGO2 BCOR PAXIP1 ZNF335 DNMT3B MTHFR KMT2B SIRT1 CTCF OGT IWS1 JARID2 PAXBP1 TET1 MLLT6 SUPT6H GCG KDM1A MTF2 RTF1 RIF1 NSD1 KDM4A DNMT1 KMT2E NSD3 PAX7 KMT2A MYB DMRTC2 ATRX ZNF274 RNF20 KDM3A
	HISTONE_H3_K9_MODIFICATION	0.00177936	0.0326739	0.627331	2.09699	0	45	28	SETDB1 ASH1L CRTC2 EHMT2 BEND3 ARID4B SETD5 DNMT3B EHMT1 SIRT1 JARID2 KDM1A RIF1 KDM4A ARID4A DNMT1 SUV39H2 KMT2A MYB CHEK1 DMRTC2 ATRX ZNF274 ZNF451 PIWIL2 KDM3A PRDM16 MECOM
	REGULATION_OF_DNA_TEMPLATED_TRANSCRIPTION_ELONGATION	0.00169492	0.0326739	0.613413	2.09528	0	48	27	HNRNPU DDX39B BTBD18 THOC1 EZH2 SUPT16H POU4F1 LDB1 RECQL5 SUPT6H ZNF326 ZMYND11 ERCC6 CCNT1 RTF1 NELFA CCAR2 CDC73 CCNT2 CDK13 THOC5 CCNK RNF8 LEO1 ELOA2 CDK12 SUPT5H
	SPLICEOSOMAL_COMPLEX_ASSEMBLY	0.00163132	0.0326739	0.605207	2.24722	0	74	42	CELF3 KHDC4 RNVU1-15 DDX39B SFSWAP LUC7L3 SNRNP200 YTHDC1 SRPK3 CELF1 SRSF6 SRSF1 SF3B1 PRPF39 DDX23 CELF4 RNVU1-1 SRPK1 PTBP2 RNVU1-3 SF1 GCFC2 RNU6ATAC RBM5 PRPF6 SCAF11 SNRPE RNVU1-7 LUC7L SRSF10 CRNKL1 TXNL4A DDX1 SF3A1 LUC7L2 SRPK2 SETX RNVU1-6 RNU1-2 RNU11 CELF6 PRPF19
	RNA_POLYADENYLATION	0.00174825	0.0326739	0.604225	2.03574	0	46	27	PAPOLA MTPAP ZC3H14 CPSF6 CPSF7 ZC3H3 PABPC1L FIP1L1 CPSF1 PCF11 CSTF3 SYMPK WDR33 CCNT1 TENT4A CDC73 SCAF8 VIRMA PABPC1 LEO1 RNF40 PNPT1 TENT4B SUPT5H RNF20 CPSF2 SNRPA
	HISTONE_METHYLATION	0.00159744	0.0326739	0.603329	2.43323	0	132	63	SETDB1 CHTOP PYGO2 ASH1L EHMT2 RBBP5 BCOR PAXIP1 KMT2D BEND3 ZNF335 KMT5B ARID4B SETD5 SETD6 TET3 DNMT3B EHMT1 SETD1B MTHFR KMT2B SIRT1 CTCF EZH2 OGT WDR5 SETD1A IWS1 NSD2 JARID2 PAXBP1 CXXC1 TET1 MLLT6 KMT2C SUPT6H PRDM4 PRMT8 KMT5A SUZ12 GCG KDM1A MTF2 RTF1 RIF1 SETD2 NSD1 EZH1 KDM4A KMT5C PRDM7 DOT1L ARID4A DNMT1 KMT2E NR1H4 NSD3 PAX7 SUV39H2 KMT2A MYB TET2 MEN1
	PEPTIDYL_LYSINE_METHYLATION	0.00160256	0.0326739	0.601682	2.40318	0	120	55	SETDB1 PYGO2 ASH1L EHMT2 RBBP5 BCOR PAXIP1 KMT2D BEND3 ZNF335 KMT5B ARID4B SETD5 SETD6 TET3 DNMT3B EHMT1 SETD1B KMT2B SIRT1 EZH2 OGT WDR5 SETD1A IWS1 NSD2 JARID2 CXXC1 MLLT6 KMT2C SUPT6H KMT5A SUZ12 GCG KDM1A MTF2 RTF1 RIF1 SETD2 NSD1 EZH1 KDM4A KMT5C PRDM7 SETD4 DOT1L ARID4A DNMT1 KMT2E NSD3 SUV39H2 KMT2A MYB TET2 MEN1
	PRODUCTION_OF_SMALL_RNA_INVOLVED_IN_GENE_SILENCING_BY_RNA	0.00171821	0.0326739	0.581201	2.01445	0	52	25	ADAR MYCN METTL3 DGCR8 SRRT TUT4 AGO2 NCOR1 ZC3H7A PUM1 AGO4 LIN28B TERT HNRNPA2B1 PUM2 DICER1 RMRP NCOR2 ESR1 SPOUT1 BCDIN3D SMAD2 DROSHA TSNAX AGO1
	ATP_DEPENDENT_CHROMATIN_REMODELING	0.00162602	0.0326739	0.577553	2.10768	0	66	26	GATAD2B VPS72 ANP32E SMARCC2 CHD8 ARID1A SMARCA1 CECR2 SMARCC1 CENPO NASP SMARCD2 PBRM1 SYCP3 RSF1 INO80 KNL1 CENPT RUVBL1 MIS18A SRCAP PSME4 CHD4 RNF8 CENPI MIS18BP1
	MRNA_EXPORT_FROM_NUCLEUS	0.00165837	0.0326739	0.577134	2.25721	0	110	53	CHTOP SMG5 RBM8A ZC3H11A NUP133 TPR SMG7 DDX39B UPF2 NUP214 NUP153 YTHDC1 SRSF6 THOC2 THOC1 ZC3H3 SRSF1 PABPN1 FIP1L1 NUP210 HNRNPA2B1 IWS1 CPSF1 UPF3B NUP88 NUP188 SUPT6H CASC3 AAAS SYMPK NXF1 WDR33 SEH1L RBM15B SRSF11 MCM3AP SETD2 NUP85 POM121 AKAP8L NUP205 GLE1 RANBP2 POM121C SMG1 THOC5 SRSF2 SRRM1 EIF4A3 NUP98 U2AF2 DHX38 RAE1
	ALTERNATIVE_MRNA_SPLICING_VIA_SPLICEOSOME	0.00162866	0.0326739	0.574457	2.13333	0	75	39	CELF3 RBM8A DHX9 HNRNPU SRRM4 SFSWAP RBM10 SFPQ ESRP2 RBM25 CELF1 SRSF6 SART3 SRSF1 THRAP3 SCNM1 RBM17 RBM4B CELF4 HNRNPA1 RBM15B DDX17 KDM1A RBM15 RBMX SREK1 RBM5 PTBP1 RBM19 FMR1 CDK13 RBM4 SRSF2 SRSF10 DDX5 KHDRBS1 NSRP1 HNRNPM HNRNPL
	MRNA_3_END_PROCESSING	0.00161812	0.0326739	0.574396	2.22699	0	98	61	RPRD2 CHTOP RBM8A ZC3H11A DDX39B PAPOLA MTPAP ZC3H14 CPSF6 SRSF6 THOC2 THOC1 CPSF7 ZC3H3 PABPC1L SRSF1 PABPN1 FIP1L1 CPSF1 UPF3B PCF11 CASC3 CSTF3 SYMPK WDR33 CSTF1 SRSF11 CCNT1 RPRD1A CSTF2T CDC73 SCAF8 VIRMA CPSF4L THOC5 PABPC1 LEO1 SRSF2 SRRM1 EIF4A3 RNF40 PNPT1 TENT4B U2AF2 DHX38 SUPT5H POLR2D RNF20 CPSF2 SNRPA BARD1 RPRD1B U2AF1 SRSF4 CPSF4 CSTF2 HSF1 ZNF473 SRSF5 LSM11 DHX36
	REGULATION_OF_MRNA_SPLICING_VIA_SPLICEOSOME	0.00161812	0.0326739	0.566356	2.19581	0	98	49	CELF3 SF3B4 RBM8A HNRNPU SLC39A5 SRRM4 SFSWAP RBM10 YTHDC1 RBM25 CELF1 SRSF6 SART3 SRSF1 THRAP3 RBM17 HNRNPA2B1 RBM4B DAZAP1 CELF4 SRPK1 HNRNPA1 RBM15B DDX17 RBM15 METTL16 RBMX PRDX6 SREK1 RBM5 PTBP1 SNRNP70 CWC22 TIA1 RBM19 HNRNPK KHDRBS2 FMR1 RBM4 SRSF2 SRSF10 DDX5 NUP98 U2AF2 KHDRBS1 NSRP1 SRPK2 SON HNRNPL
	REGULATION_OF_MRNA_PROCESSING	0.0015748	0.0326739	0.561585	2.27942	0	136	68	CELF3 SF3B4 RBM8A DHX9 HNRNPU SLC39A5 SRRM4 SFSWAP PAPOLA RBM10 SLTM YTHDC1 SRPK3 RBM25 CELF1 ZC3H14 CPSF6 SRSF6 CPSF7 SART3 SRSF1 PABPN1 THRAP3 RBM17 HNRNPA2B1 IWS1 RBM4B DAZAP1 SUPT6H CELF4 SRPK1 HNRNPA1 RBM15B DDX17 SAFB RBM15 METTL16 RBMX CCNT1 SAFB2 PRDX6 SREK1 RBM5 PTBP1 CDC73 CDK11A SNRNP70 CWC22 TIA1 RBM19 HNRNPK KHDRBS2 FMR1 RBM4 VIRMA LEO1 SRSF2 SRSF10 DDX5 RNF40 NUP98 U2AF2 KHDRBS1 NSR…
	NEGATIVE_REGULATION_OF_GENE_EXPRESSION_EPIGENETIC	0.00162602	0.0326739	0.554884	2.12843	0	91	40	SETDB1 DNMT3A BAZ2A KMT2D BEND3 TRIM27 DNMT3B ATAD2B ARID1A LHX2 PHF8 NRDE2 SIRT1 KCNQ1OT1 MORC2 EZH2 UBR2 CREBZF JARID2 TET1 PHF2 SUZ12 EPC1 NAA40 MTF2 RIF1 MBD1 ATAD2 HOTAIR HELLS EZH1 DOT1L TRIM28 HIRA PCGF2 SIN3A DNMT1 HDAC5 SMCHD1 PPM1D
	REGULATION_OF_GENE_SILENCING	0.00163132	0.0326739	0.552626	2.16708	0	108	57	SETDB1 MYCN NUP133 DHX9 TPR NUP214 ATAD2B XPO5 NUP153 PHF8 AGO2 SIRT1 LIMD1 MORC2 NCOR1 PUM1 POLR2A NUP210 TERT PUM2 TET1 NUP88 NUP188 TNRC6A PHF2 AAAS SEH1L NAA40 RMRP NCOR2 NUP85 ATAD2 POM121 NUP205 ESR1 RANBP2 BCDIN3D TRIM28 POU5F1 HIRA FMR1 POM121C SIN3A AGO1 DNMT1 POLR2B MAEL DDX5 CDK2 NUP98 IPO8 RAE1 TRIM71 CDC45 TASOR RIPK1 POLR2D
	REGULATION_OF_RNA_SPLICING	0.00158228	0.0326739	0.548851	2.22229	0	134	66	CLK2 CELF3 SF3B4 RBM8A HNRNPU SLC39A5 SRRM4 SFSWAP RBM10 FUS ESRP2 YTHDC1 RBM25 CELF1 SRSF6 SART3 SRSF1 THRAP3 POLR2A RBM17 HNRNPA2B1 RBM4B HNRNPH1 DAZAP1 BRDT CELF4 SRPK1 ZNF326 PTBP2 RRP1B HNRNPA1 RBM15B DDX17 RBM15 METTL16 RBMX PRDX6 SREK1 AKAP17A RBM5 ESRP1 PTBP1 SNRNP70 CWC22 TIA1 RBM19 HNRNPK KHDRBS2 FMR1 RBM4 RBM38 SRSF2 SRSF10 ERN1 DDX5 CDK12 NUP98 U2AF2 KHDRBS1 NSRP1 SRPK2 SON SETX HNRNP…
	RNA_EXPORT_FROM_NUCLEUS	0.0015748	0.0326739	0.546479	2.2181	0	136	70	CHTOP SMG5 RBM8A ZC3H11A NUP133 DHX9 TPR SMG7 DDX39B UPF2 TSC1 NUP214 XPO5 NUP153 YTHDC1 CPSF6 SRSF6 THOC2 THOC1 ZC3H3 SRSF1 PABPN1 FIP1L1 NUP210 HNRNPA2B1 IWS1 CPSF1 UPF3B NUP88 NUP188 SUPT6H RBM26 RRS1 CASC3 AAAS SYMPK NXF1 WDR33 SEH1L HNRNPA1 RBM15B SRSF11 MCM3AP SETD2 NUP85 POM121 AKAP8L NUP205 GLE1 RANBP2 POM121C SMG1 THOC5 SRSF2 XPO1 SRRM1 EIF4A3 NUP98 U2AF2 KHDRBS1 NOL6 DHX38 RAE1 POLR2D U…
	CHROMATIN_ORGANIZATION_INVOLVED_IN_REGULATION_OF_TRANSCRIPTION	0.00166389	0.0326739	0.543112	2.05529	0	85	42	SETDB1 DNMT3A BAZ2A KMT2D BEND3 SMARCD1 ATAD2B ARID1A PHF8 KMT2B NRDE2 SIRT1 PABPC1L KCNQ1OT1 MORC2 EZH2 UBR2 TET1 PHF2 NAA40 RIF1 MBD1 ATAD2 HOTAIR HELLS EZH1 DOT1L TRIM28 HIRA PCGF2 SIN3A DNMT1 ARID1B HDAC5 SMCHD1 PPM1D SIRT4 CHEK1 CDC45 TASOR HDAC2 MPHOSPH8
	MRNA_TRANSPORT	0.00151057	0.0326739	0.54251	2.24126	0	147	67	CHTOP SMG5 RBM8A ZC3H11A NUP133 DHX9 AHCTF1 NCBP3 TPR SMG7 DDX39B UPF2 NUP214 NUP153 YTHDC1 SRSF6 THOC2 THOC1 ZC3H3 SRSF1 PABPN1 FIP1L1 LRPPRC NUP210 HNRNPA2B1 IWS1 CPSF1 UPF3B KIF5C NUP88 UPF3A XPO7 NUP188 SUPT6H CASC3 AAAS SYMPK NXF1 WDR33 SEH1L HNRNPA1 RBM15B SRSF11 MCM3AP SETD2 NUP85 POM121 AKAP8L NUP205 HNRNPA3 GLE1 RANBP2 FMR1 TNKS POM121C SMG1 THOC5 IGF2BP1 SRSF2 XPO1 NPIPA1 SRRM1 EIF4A3 N…
	RNA_3_END_PROCESSING	0.00153846	0.0326739	0.541466	2.22627	0	145	66	RPRD2 CHTOP RBM8A ZC3H11A DDX39B PAPOLA MTPAP INTS7 SUPV3L1 ZC3H14 CPSF6 SRSF6 TUT4 THOC2 THOC1 CPSF7 ZC3H3 PABPC1L SRSF1 INTS8 PABPN1 LIN28B FIP1L1 CPSF1 UPF3B INTS2 PCF11 CASC3 CSTF3 SYMPK WDR33 CSTF1 SRSF11 PTCD1 CCNT1 RPRD1A INTS1 TENT4A CSTF2T CDC73 ELAC2 SCAF8 VIRMA CPSF4L THOC5 PABPC1 LEO1 SRSF2 SRRM1 EIF4A3 RNF40 PNPT1 TENT4B U2AF2 DHX38 SUPT5H EXOSC2 POLR2D DKC1 RNF20 SSB INTS6 CPSF2 SNR…
	PROTEIN_METHYLATION	0.00151515	0.0326739	0.537913	2.25695	0	170	87	SETDB1 CHTOP PYGO2 ASH1L EHMT2 RBBP5 BCOR PAXIP1 KMT2D BEND3 ZNF335 KMT5B ARID4B SETD5 SETD6 TET3 DNMT3B EHMT1 SETD1B MTHFR KMT2B SIRT1 CTCF EZH2 OGT WDR5 SETD1A IWS1 NSD2 JARID2 PAXBP1 CXXC1 TET1 MLLT6 KMT2C SUPT6H PCMTD2 PRDM4 PRMT8 KMT5A SUZ12 GCG KDM1A MTF2 RTF1 RIF1 SETD2 NSD1 EZH1 KDM4A KMT5C PRDM7 SETD4 FAM98B DOT1L FBXO11 HEMK1 ARID4A DNMT1 KMT2E NR1H4 NSD3 PAX7 SUV39H2 KMT2A MYB TET2 MEN…
	CHROMATIN_REMODELING	0.00152207	0.0326739	0.532185	2.2117	0	154	69	CHD1L GATAD2B VPS72 ANP32E KDM5B TPR BAZ2A CHD7 SMARCC2 SMARCD1 BPTF HMGB3 CHD8 KAT2A ARID1A DMAP1 SMARCA1 PABPC1L CECR2 SMARCC1 MORC2 FOXA1 CENPO SCMH1 NASP KDM5C SMARCD2 JARID2 PBRM1 BRDT SUPT6H SYCP3 RSF1 INO80 KDM6B RERE BAZ1A HDAC4 KNL1 HELLS EZH1 KDM4A ESR1 CENPT BAZ1B ACTL6B RUVBL1 MIS18A SRCAP MYSM1 PSME4 TAF6L CHD4 RNF8 DAXX ARID1B HDAC5 CENPI MIS18BP1 PAX7 SUV39H2 KDM5A CHD1 NUDT5 TADA2…
	MACROMOLECULE_METHYLATION	0.0013947	0.0326739	0.51175	2.28105	0	288	125	SETDB1 CHTOP PYGO2 ASH1L EHMT2 DNMT3A RBBP5 TDRKH TARBP1 BAZ2A BCOR PAXIP1 PARP1 RRNAD1 KMT2D BEND3 ZNF335 KMT5B ARID4B SETD5 SETD6 METTL3 TET3 DNMT3B EHMT1 SETD1B MTHFR KMT2B DMAP1 SIRT1 CTCF EZH2 TFB2M OGT WDR5 SETD1A IWS1 NSD2 JARID2 PAXBP1 CXXC1 GRHL2 NSUN5P1 TET1 MLLT6 KMT2C SUPT6H PCMTD2 TRMT10B PRDM4 PRMT8 KMT5A SUZ12 GCG RBM15B KDM1A MTF2 RBM15 METTL16 RTF1 RIF1 SETD2 NSD1 NOP2 TRMT1L NSU…
	REGULATION_OF_RNA_METABOLIC_PROCESS	0.00143678	0.0326739	0.501979	2.1743	0	219	98	CLK2 CELF3 SF3B4 MYCN RBM8A DHX9 HNRNPU SLC39A5 HEATR1 SRRM4 SFSWAP PAPOLA RBM10 SLTM FUS RIOK1 ESRP2 YTHDC1 SRPK3 RBM25 CELF1 ZC3H14 CPSF6 SRSF6 CPSF7 SART3 SRSF1 PABPN1 THRAP3 NCOR1 POLR2A TERT RBM17 HNRNPA2B1 IWS1 RBM4B HNRNPH1 DAZAP1 BRDT SUPT6H CELF4 SRPK1 ZNF326 PTBP2 RRP1B HNRNPA1 RBM15B DDX17 SAFB RBM15 METTL16 RBMX CCNT1 RMRP NCOR2 SAFB2 PRDX6 SREK1 AKAP17A ESR1 RBM5 ESRP1 PTBP1 CDC73 CD…
	MYELOID_LEUKOCYTE_MEDIATED_IMMUNITY	0.00403226	0.0343022	-0.500642	-2.53283	0	545	291	RNASE3 PRSS2 CD59 HP OLFM4 TYROBP TMBIM1 ANXA2 GMFG RAP1B CTSH RHOG TICAM2 RAP1A CYSTM1 CXCL6 PRSS3 TCN1 SERPINA1 RAC2 CD14 GLIPR1 CMTM6 RNASE2 CD44 PLEKHO2 FCER1G LAT2 LGALS3 CD300A B2M CD33 STOM PTAFR PLAC8 ANXA3 CHI3L1 ATG7 CD58 IL13RA2 C5AR1 MNDA OSCAR PLAU ITGB2 FPR1 PTX3 C3AR1 RHOA FCGR2A SIGLEC9 MILR1 LGALS9 CLEC5A VAMP8 LAIR1 HLA-E YPEL5 STK10 LAMP2 MAGT1 TLR2 SELL CTSG HMOX2 SIRPA PYCARD…
	INTEGRIN_MEDIATED_SIGNALING_PATHWAY	0.00260417	0.0326739	-0.501189	-2.07714	0	98	64	SEMA7A TYROBP ITGB3 CDC42 FCER1G ITGA6 ITGA5 ILK ITGB2 ITGB5 FERMT3 ZYX ITGAV ITGB1BP1 FGR THY1 ITGAM ITGB8 TIMP1 ITGA8 PLEK COL3A1 CCN2 CD63 ITGB4 FYB1 ITGBL1 ITGB6 PRAM1 HCK FLNA DST LIMS2 ITGA11 CCM2 FUT8 ITGA3 FERMT2 ITGAX LOXL3 ADAM9 ITGA4 ITGB7 ADAM10 ADAMTS1 PTK2B MYH9 VAV1 TSPAN32 ITGA2 FERMT1 ITGAL ITGA7 COL16A1 CD47 CD177 SYK ITGA1 NME2 EMP2 BCAR1 PLP1 NRP1 ITGB1
	REGULATION_OF_LYMPHOCYTE_MEDIATED_IMMUNITY	0.00294118	0.0326739	-0.502212	-2.22095	0	149	73	IL2 CLC FCER1G B2M CD1C FCER2 TGFB1 CLEC4G HAVCR2 NLRP3 CD40 LGALS9 HLA-E BTK TBX21 IL1R1 SASH3 CD28 IL18R1 IL10 WAS RAET1L CD1E FCGR2B CD1D HLA-C IL7R HLA-B HLA-A TNFSF4 NDFIP1 RSAD2 CCR2 SH2D1A FOXP3 STX7 IL1B TNFSF13 CD1B ULBP2 LTA PARP3 CD1A IL12RB1 AGER NCR3 SERPINB4 CRTAM TNFRSF1B MAD2L2 PTPN6 HLA-F P2RX7 IL18 CR1 PTPRC LILRB1 IFNB1 TNF IL27RA MICA SERPINB9 ULBP3 ARRB2 RIPK3 SLAMF6 PIK3R6 M…
	VASCULOGENESIS	0.00258398	0.0326739	-0.504265	-2.00205	0	76	36	CAV1 WNT7A RAP1A TGFB1 MYOCD XDH ZFPM2 TGFBR2 RAMP2 ITGAV NTRK2 SPRED1 WNT7B TIE1 ITGB8 TGFBR3 ZFP36L1 JUNB ENG PDGFRB TMEM100 FOXF1 TBX5 APLNR TIPARP CCM2 CITED1 SOX17 EPHA2 WT1 HAS2 APELA MYO1E CTNNB1 HEG1 CD34
	NEGATIVE_REGULATION_OF_LYMPHOCYTE_ACTIVATION	0.0027933	0.0326739	-0.504872	-2.22689	0	141	75	LST1 SCGB1A1 TYROBP AXL IL2 TNFAIP8L2 VSIR CD74 LGALS3 CD300A TGFB1 CLEC4G VSIG4 HAVCR2 MNDA CD86 PRNP LGALS9 CD80 BTK TBX21 TWSG1 LILRB2 IL10 SAMSN1 LRRC32 FCGR2B PTPN22 PDCD1LG2 IL2RA TNFSF4 INHBA NDFIP1 FOXP3 HLX ANXA1 PGLYRP1 PARP3 TBC1D10C SDC4 CD274 CASP3 PDE5A SOCS1 LYN PTPN6 BANK1 HLA-F SPN IHH IL4R INPP5D DUSP3 RUNX3 LOXL3 LILRB1 GPNMB IFNB1 IFNL1 MICA TNFAIP3 TNFRSF14 PRDX2 SFTPD FBXO7 …
	LEUKOCYTE_PROLIFERATION	0.00350877	0.0326739	-0.505975	-2.40354	0	289	148	LST1 SCGB1A1 TYROBP AIF1 CX3CL1 IL34 IL2 CLC RAC2 HHLA2 VSIR CD74 LGALS3 CD300A EFNB1 HLA-DPB1 FLT3LG CSF1R TGFB1 CLEC4G HLA-DMB GAPT VSIG4 HAVCR2 MNDA CD86 PRNP IL33 CSF1 CD40 CD4 CD209 IL7 LGALS9 CLECL1 HLA-DPA1 HLA-E CORO1A PYCARD CD80 BTK TAC1 PSMB10 TGFBR2 TWSG1 LILRB2 SELENOK EBI3 WNT3A SASH3 CD28 IL10 HPRT1 LRRC32 FCGR2B CD1D TNFSF13B GPR183 PTPN22 IL7R FKBP1B PDCD1LG2 F2RL1 IL2RA CCL19 TN…
	POSITIVE_REGULATION_OF_CELL_ACTIVATION	0.00348432	0.0326739	-0.507256	-2.43505	0	320	182	LGALS1 TREM2 TYROBP AIF1 CAV1 AXL GAS6 IL2 CDC42 HHLA2 VSIR FCER1G LILRA5 CD74 PTAFR EFNB1 HLA-DPB1 FLT3LG TGFB1 HLA-DMB HAVCR2 CRLF2 CD86 EFNB2 TSLP NLRP3 IL33 ITGB2 CD40 CCL2 CD4 CD209 RHOA C1QA IL7 LGALS9 VAMP8 CLECL1 HLA-DPA1 HLA-E CORO1A SPACA3 SIRPA PYCARD CD80 BTK TAC1 TBX21 TGFBR2 LILRB2 SELENOK EBI3 WNT3A BCL10 RAC1 SASH3 CD28 WNT5A CD83 IL10 IL1RL1 FGR CD1D EGR3 THY1 CCL3 TNFSF13B GPR18…
	REGULATION_OF_ALPHA_BETA_T_CELL_ACTIVATION	0.00258398	0.0326739	-0.509117	-2.08598	0	91	43	IL2 VSIR CD300A CD86 NLRP3 RHOA LGALS9 HLA-E CD80 TBX21 TGFBR2 TWSG1 EBI3 SASH3 CD28 CD83 CCL19 TNFSF4 CCR2 FOXP3 HLX NCKAP1L ANXA1 CD3E IL12RB1 AGER IL27 CD274 SOCS1 IHH IL4R IL18 RUNX3 RIPK2 LOXL3 PTPRC LILRB1 TNFRSF14 RASAL3 IRF1 HMGB1 IL12B RARA
	POSITIVE_REGULATION_OF_CELL_CELL_ADHESION	0.00324675	0.0326739	-0.509519	-2.39562	0	249	137	LGALS1 AIF1 CAV1 CX3CL1 IL2 CDC42 CD44 HHLA2 VSIR CD74 PTAFR EFNB1 HLA-DPB1 TGFB1 HLA-DMB ITGA6 HAVCR2 CD86 EFNB2 NLRP3 CCL2 CD4 CD209 RHOA IL7 LGALS9 CLECL1 HLA-DPA1 HLA-E CORO1A SIRPA PYCARD CD80 ETS1 TGFBR2 LILRB2 SELENOK EBI3 WNT3A BCL10 RAC1 SASH3 CD28 WNT5A CD83 IL10 CD1D EGR3 THY1 TNFSF13B IL7R PDCD1LG2 IL2RA PDPN CCL19 TNFSF4 ADAM19 TESPA1 CCR2 FOXP3 LCK IL1B HLX CCR7 CCL21 BAD NCKAP1L AN…
	REGULATION_OF_CYTOKINE_PRODUCTION_INVOLVED_IN_IMMUNE_RESPONSE	0.0026178	0.0326739	-0.510641	-2.06056	0	82	38	SEMA7A CLC FCER1G CD74 B2M TGFB1 NLRP3 HLA-E ATG5 BTK TBX21 BCL10 IL1R1 SASH3 WNT5A IL18R1 IL10 F2RL1 HMOX1 TLR3 TNFSF4 RSAD2 CCR2 FOXP3 IRAK3 TGFB3 IL1B TLR4 BST2 TNFRSF1B HLA-F TRIL NOD2 IL18 ANGPT1 LILRB1 IFNB1 TNF
	LEUKOCYTE_CHEMOTAXIS	0.00326797	0.0326739	-0.511749	-2.34161	0	214	125	CKLF CCL13 AIF1 CX3CL1 GAS6 CXCL6 RAC2 FCER1G CD74 LGALS3 NBL1 C5AR1 SERPINE1 CCL23 ITGB2 MMP28 CSF1 CCL2 HRH1 RARRES2 C3AR1 LGALS9 CORO1A IL1RN CCR1 TRPV4 CCN3 RAC1 SAA1 WNT5A IL10 SBDS CH25H PGF CCL3 JAML GPR183 CCL7 THBS1 S1PR1 PTPRO F2RL1 CCL19 CCL17 MPP1 CCR2 VEGFC CCL18 CYP19A1 IL1B CCL14 CCR7 IL16 CCL21 NCKAP1L ANXA1 STAP1 SLAMF8 CCL8 IL36B CXCL12 S100A8 CXCL5 FPR2 XCL2 ANO6 PDGFB DYSF MOS…
	POSITIVE_REGULATION_OF_RESPONSE_TO_EXTERNAL_STIMULUS	0.00359712	0.0326739	-0.512155	-2.4503	0	304	170	KLK5 TREM2 AIF1 TMSB4X LY86 CX3CL1 GAS6 IL2 RAC2 FCER1G LILRA5 CD74 TGFB1 LY96 HAVCR2 P2RY12 C5AR1 SERPINE1 KLK7 TSLP IL33 OSM ITGB2 CSF1 RARRES2 C3AR1 C1QA LGALS9 VAMP8 HLA-E TLR2 CCR1 BTK ETS1 TRPV4 TAC1 MYD88 TLR10 RAC1 CD28 WNT5A IL1RL1 TNIP1 GHRL NTRK3 MET PGF CCL3 CCL7 ITGAM MMP8 THBS1 TGM2 S1PR1 FABP4 FKBP1B F2RL1 SNCA CCL19 TLR3 TNFSF4 CCR2 VEGFC CCL18 IL1B CCL14 CCR7 IL16 FGF2 PDGFRB CCL…
	DEFENSE_RESPONSE_TO_GRAM_NEGATIVE_BACTERIUM	0.00252525	0.0326739	-0.514191	-2.08886	0	83	35	RNASE3 CXCL6 RNASE6 SERPINE1 CD4 RARRES2 SPACA3 CTSG PYCARD RNASE7 DEFA4 F2RL1 IL22RA1 CAMP ROMO1 TUSC2 LTF TLR4 LYZ SSC5D BPI LCE3A OPTN DMBT1 DEFB1 SELP DEFA3 NLRP10 S100A7 SLC11A1 TNFRSF14 DEFB4A IL12B RPS19 IL23A
	REGULATION_OF_T_CELL_ACTIVATION	0.00359712	0.0326739	-0.514463	-2.45703	0	307	161	LGALS1 SCGB1A1 AIF1 CAV1 IL2 TNFAIP8L2 CLC RAC2 CDC42 HHLA2 VSIR CD74 LGALS3 CD300A EFNB1 HLA-DPB1 TGFB1 CLEC4G HLA-DMB VSIG4 HAVCR2 CD86 EFNB2 PRNP NLRP3 CCL2 CD4 CD209 RHOA IL7 LGALS9 ZEB1 CLECL1 HLA-DPA1 HLA-E CORO1A HLA-DOA SIRPA PYCARD CD80 PRELID1 TBX21 TGFBR2 TWSG1 LILRB2 SELENOK GSN EBI3 BCL10 RAC1 SASH3 CD28 CD83 IL10 LRRC32 FCGR2B CD1D SIT1 EGR3 THY1 TNFSF13B PTPN22 IL7R PDCD1LG2 IL2RA …
	POSITIVE_REGULATION_OF_CYTOKINE_SECRETION	0.00268817	0.0326739	-0.514833	-2.24015	0	127	68	AIF1 CD14 LILRA5 CASP1 CSF1R CD58 HAVCR2 CRLF2 TSLP NLRP3 IL33 OSM LGALS9 CLEC5A TLR2 PYCARD TRPV4 MAPK11 SELENOK SAA1 WNT5A IL10 IL1RL1 POSTN FGR CCL3 PTPN22 MMP8 FCN1 F2RL1 CCL19 RGCC F2R IL1B TWIST1 TLR1 PTGER4 IL1A CLEC9A HYAL2 TLR4 IFIH1 AGER CRTAM CD274 CD2 C1QTNF3 CCL1 C1QTNF4 P2RX7 IL4R NOD2 RIPK2 TNF NLRP10 GAPDH CD34 TNFRSF14 TLR8 CLEC6A IL1RAP HMGB1 FERMT1 VTCN1 MBP MAPK3 HMHB1 CD244
	MYELOID_LEUKOCYTE_ACTIVATION	0.00425532	0.0352214	-0.515322	-2.63412	0	638	348	RNASE3 PRSS2 CD59 HP OLFM4 TREM2 TYROBP AIF1 TMBIM1 ANXA2 GMFG RAP1B CTSH RHOG TICAM2 RAP1A CX3CL1 CYSTM1 CXCL6 PRSS3 TCN1 SERPINA1 RAC2 CD14 GLIPR1 CMTM6 RNASE2 CD44 CSF2 PLEKHO2 FCER1G CD74 LAT2 LGALS3 CD300A B2M CD33 STOM PTAFR PLAC8 FLT3LG ANXA3 CHI3L1 ATG7 TGFB1 CD58 IL13RA2 VSIG4 HAVCR2 CRLF2 C5AR1 MNDA OSCAR PLAU SPI1 TSLP IL33 ITGB2 FPR1 CSF1 PTX3 C3AR1 RHOA FCGR2A C1QA SIGLEC9 MILR1 PLA2…
	NEGATIVE_REGULATION_OF_LEUKOCYTE_CELL_CELL_ADHESION	0.00273224	0.0326739	-0.517627	-2.23814	0	123	63	SCGB1A1 IL2 TNFAIP8L2 VSIR CD74 LGALS3 CD300A TGFB1 CLEC4G VSIG4 HAVCR2 CD86 PRNP LGALS9 CD80 TBX21 TWSG1 LILRB2 IL10 LRRC32 FCGR2B PTPN22 PDCD1LG2 IL2RA TNFSF4 NDFIP1 FOXP3 HLX CCL21 ANXA1 CXCL12 SDC4 CD274 CASP3 PDE5A SOCS1 PTPN6 SPN IHH IL4R DUSP3 KLF4 RUNX3 LOXL3 LILRB1 GPNMB IFNB1 IFNL1 ADTRP CCL28 TNFRSF14 PRDX2 SFTPD IRF1 HMGB1 CTLA4 VTCN1 HLA-G CBFB TIGIT NFKBID BTN2A2 MIR221
	ANTIGEN_PROCESSING_AND_PRESENTATION_OF_EXOGENOUS_PEPTIDE_ANTIGEN_VIA_MHC_CLASS_I	0.00261097	0.0326739	-0.517641	-2.0633	0	78	43	CLEC4A VAMP3 FCER1G B2M NCF4 ITGB5 VAMP8 HLA-E NCF2 PSMB10 PSMD13 ITGAV FCGR1B HLA-C PSMB9 HLA-B HLA-A FCGR1A PSME1 PSMA2 PSMD8 PSMB8 PSMB1 PSMD10 PSMB3 CYBB SNAP23 PSMC3 HLA-F PSME2 PSMA5 CD207 PSMC6 PSMC2 NCF1 PSMD14 PSMA1 PSMC4 HLA-G TAP1 IFI30 PSMA7 CYBA
	ANTIGEN_PROCESSING_AND_PRESENTATION	0.00331126	0.0326739	-0.517896	-2.36859	0	215	99	CAPZA2 TREM2 CLEC4A RAB32 CTSH AP1S2 CAPZB HLA-DQB2 RAB33A VAMP3 FCER1G CD74 HLA-DRB1 B2M HLA-DPB1 RAB8B CD1C HLA-DRA HLA-DMB NCF4 CD209 ITGB5 VAMP8 HLA-DPA1 HLA-E ATG5 HLA-DOA PYCARD NCF2 PSMB10 LILRB2 PSMD13 HLA-DOB ITGAV HLA-DMA RAB27A WAS HLA-DRB5 CD1E FCGR2B DCTN3 CD68 CD1D FCGR1B HLA-C PSMB9 HLA-DQA1 HLA-DQB1 HLA-B HLA-A THBS1 FCGR1A AP2S1 CTSD CCL19 PSME1 AP1S3 PSMA2 PSMD8 CCR7 PSMB8 CAPZA…
	CYTOKINE_METABOLIC_PROCESS	0.00250627	0.0326739	-0.52043	-2.22495	0	110	64	TYROBP PTAFR CD86 CD4 CX3CR1 CD80 EBI3 BCL10 CD28 WNT5A IL10 GHRL THBS1 HMOX1 TLR3 INHBA CCR2 CMA1 FOXP3 PCSK5 IL1B TLR1 IL1A NMI CD276 TLR4 TLR7 CD3E CYBB CEBPE AGER IL27 RNF128 SPN LTB IL18 TNFRSF8 INPP5D KLF4 EREG PTPRC LILRB1 TNF HSPB1 SFTPD TLR8 IRF1 EGR1 IL1RAP TNFRSF13C IL12B ZFPM1 UBE2J1 APP MAP2K5 NFKB1 CARD9 SYK AZU1 INHBB IL6 TICAM1 CEBPG IGF2BP2
	REGULATION_OF_PROTEIN_LOCALIZATION_TO_PLASMA_MEMBRANE	0.00257732	0.0326739	-0.520709	-2.14133	0	92	50	TREM2 TMBIM1 BCL2L1 RHOG LGALS3 TGFB1 PRNP DAB2 ACTB VAMP8 MRAP2 STX8 EPHB2 STAC3 WNT3A STAC STAC2 MMP14 ARF6 STX7 CIB1 TMEM59 PID1 LRRC15 CSK RAMP3 RAB11A GRASP CDK5 RER1 RHOQ SORBS1 ITGA3 AP2M1 PTPN9 EPHA2 CNPY4 GBP1 TNF EZR VTI1B STX4 CLIP3 PRKCH LYPD1 LYPLA1 RACK1 PIK3R1 NKD2 LRP1
	NEGATIVE_REGULATION_OF_CELL_ACTIVATION	0.00299401	0.0326739	-0.521269	-2.37508	0	192	104	LST1 SCGB1A1 TYROBP AXL CX3CL1 IL2 TNFAIP8L2 VSIR CD74 LGALS3 CD300A PRKG1 TGFB1 CLEC4G IL13RA2 VSIG4 HAVCR2 MNDA CD86 PRNP UBASH3B MILR1 LGALS9 CD80 BTK CYGB TBX21 TWSG1 LILRB2 IL10 SAMSN1 LRRC32 FCGR2B LRFN5 PTPN22 PDCD1LG2 IL2RA HMOX1 CD300LF TNFSF4 INHBA NDFIP1 CCR2 EMILIN1 FOXP3 HLX C1QTNF1 ANXA1 FOXF1 PGLYRP1 PARP3 TBC1D10C CD9 SDC4 PDGFB LDLR CD274 CASP3 PDE5A SOCS1 LYN BPI PTPN6 BANK1 HLA…
	NEGATIVE_REGULATION_OF_IMMUNE_EFFECTOR_PROCESS	0.00268817	0.0326739	-0.521367	-2.24497	0	118	64	CD59 MUL1 IL2 LGALS3 CD300A TGFB1 CLEC4G IL13RA2 VSIG4 HTRA1 HAVCR2 IL33 LGALS9 HLA-E TBX21 SERPING1 IL10 FCGR2B IL7R IL2RA HMOX1 TNFSF4 NDFIP1 CCR2 FOXP3 IRAK3 TGFB3 HLX ANXA1 SPINK5 CD22 SLAMF8 FOXF1 PGLYRP1 RIOK3 PARP3 BST2 SERPINB4 A2M DHX58 PTPN6 TSPAN6 HLA-F IL4R ANGPT1 CR1 LOXL3 PTPRC LILRB1 IFNB1 TNF IFNL1 MICA SERPINB9 DUSP10 ARRB2 MICB ENPP3 CD84 RPS19 HLA-G FCRL3 CD47 GRN
	POSITIVE_REGULATION_OF_LEUKOCYTE_PROLIFERATION	0.00277778	0.0326739	-0.52231	-2.29459	0	137	81	AIF1 IL2 HHLA2 CD74 EFNB1 HLA-DPB1 FLT3LG HLA-DMB HAVCR2 CD86 CSF1 CD40 CD4 CD209 IL7 LGALS9 CLECL1 HLA-DPA1 HLA-E CORO1A PYCARD CD80 TAC1 TGFBR2 LILRB2 SELENOK EBI3 WNT3A SASH3 CD28 CD1D TNFSF13B GPR183 PDCD1LG2 IL2RA CCL19 TNFSF4 CCR2 FOXP3 CD81 IL1B NCKAP1L ANXA1 CD276 TLR4 CD3E IL12RB1 AGER IGF1 CD40LG IL15 CD274 NCK1 MEF2C LYN VCAM1 IL18 RIPK2 RPS3 PTPRC CCL5 CD6 RASAL3 FADD OCSTAMP HMGB1 TN…
	MYELOID_LEUKOCYTE_MIGRATION	0.00307692	0.0326739	-0.527696	-2.39872	0	197	122	CKLF CCL13 TREM2 AIF1 CX3CL1 CXCL6 RAC2 FCER1G CD74 LGALS3 CD300A NBL1 P2RY12 C5AR1 SERPINE1 CCL23 ITGB2 MMP28 CSF1 CCL2 HRH1 RARRES2 C3AR1 CX3CR1 IL1RN CCR1 SIRPA TRPV4 IL1R1 CCN3 RAC1 SAA1 PGF CCL3 JAML CCL7 THBS1 PTPRO MMP14 CCL19 CCL17 MPP1 CCR2 EMILIN1 VEGFC CCL18 CD200R1 CYP19A1 IL1B CCL14 CCR7 CCL21 NCKAP1L ANXA1 STAP1 PTGER4 SLAMF8 CCL8 ROR2 IL36B CXCL12 S100A8 CXCL5 FPR2 XCL2 PECAM1 ANO6…
	REGULATION_OF_LEUKOCYTE_PROLIFERATION	0.00332226	0.0326739	-0.530761	-2.43333	0	218	132	LST1 SCGB1A1 TYROBP AIF1 IL2 CLC RAC2 HHLA2 VSIR CD74 LGALS3 CD300A EFNB1 HLA-DPB1 FLT3LG TGFB1 CLEC4G HLA-DMB VSIG4 HAVCR2 MNDA CD86 PRNP CSF1 CD40 CD4 CD209 IL7 LGALS9 CLECL1 HLA-DPA1 HLA-E CORO1A PYCARD CD80 BTK TAC1 TGFBR2 TWSG1 LILRB2 SELENOK EBI3 WNT3A SASH3 CD28 IL10 LRRC32 FCGR2B CD1D TNFSF13B GPR183 PTPN22 PDCD1LG2 IL2RA CCL19 TNFSF4 NDFIP1 CCR2 FOXP3 CD81 IL1B AHR NCKAP1L ANXA1 CD22 CCL…
	NEGATIVE_REGULATION_OF_SMOOTH_MUSCLE_CELL_PROLIFERATION	0.00238663	0.0326739	-0.531465	-2.01669	0	57	24	AIF1 NDRG2 PRKG1 ILK MYOCD CNN1 OGN TPM1 IL10 PTGIR HMOX1 CDKN1A CTNNBIP1 TGFB3 PPARG IL15 MEF2C KLF4 APOD NPR3 PTEN TNFAIP3 COMT IL12B
	B_CELL_RECEPTOR_SIGNALING_PATHWAY	0.00240385	0.0326739	-0.531687	-2.00967	0	56	32	CMTM3 LAT2 CD300A MNDA BTK LPXN FCGR2B PTPN22 LCK CD79B NCKAP1L CD22 STAP1 MEF2C LYN PTPN6 NFAM1 GCSAM PTPRC PIK3CD PLCL2 BLK PRKCH ITK KLHL6 CTLA4 CD19 PRKCB CBFB FCRL3 NFATC2 SYK
	ESTABLISHMENT_OF_PROTEIN_LOCALIZATION_TO_ENDOPLASMIC_RETICULUM	0.00263852	0.0326739	-0.53513	-2.2907	0	114	70	RPS3A RPS9 RPS5 RPS14 RPL21 SSR3 RPL36 RPL10 RPL27 TRAM1 RPS29 RPS15A RPL39 SGTB RPL27A RPL18A RPL9 SPCS3 RPL28 RPL35 RPSA RPS11 RPL34 RPLP1 UBA52 RPS7 RPS21 RPS13 RPL13A RPL24 SEC62 RPL15 RPS6 RPS15 RPL18 RPS28 SPCS1 RPL17 RPS3 RPS12 RPL32 RPS26 RPLP2 RPS18 RPS27A RPL41 RPL19 RPL31 RPL5 RPL10A RPS19 SRP14 RPLP0 RPL35A RPL29 RPS8 RPS23 RPS17 SGTA RPL8 RPL13 SEC61B RPS25 RPS10 RPS4X RPS16 RYR2 CHM…
	RESPONSE_TO_INTERFERON_GAMMA	0.00308642	0.0326739	-0.535353	-2.41565	0	189	107	CCL13 AIF1 CX3CL1 IFNGR1 VIM PML CD44 HLA-DQB2 VAMP3 HLA-DRB1 B2M PTAFR HLA-DPB1 HLA-DRA CASP1 CD58 CCL23 CD40 CCL2 LGALS9 HLA-DPA1 HLA-E SP100 TLR2 SIRPA STX8 MRC1 TRIM22 GSN ZYX WNT5A IRF8 WAS HLA-DRB5 MT2A ACTR3 IFNGR2 FCGR1B HLA-C CCL3 CCL7 HLA-DQA1 HLA-DQB1 HLA-B HLA-A OASL FCGR1A SNCA CCL19 TLR3 CCL17 TRIM21 GBP6 CCL18 CLDN1 CCL14 CCL21 PPARG CAMK2D HCK CCL8 NMI TLR4 IRF2 IL12RB1 IFITM2 XCL…
	DEFENSE_RESPONSE_TO_GRAM_POSITIVE_BACTERIUM	0.00251889	0.0326739	-0.535435	-2.17757	0	84	34	RNASE3 RNASE6 HAVCR2 C5AR1 NLRP3 RARRES2 HLA-E SPACA3 TLR2 CTSG MYD88 RNASE7 FGR DEFA4 TNFSF8 ACP5 RPL39 CAMP ROMO1 PGLYRP1 LTA LYZ SSC5D LCE3A P2RX7 DMBT1 DEFB1 DEFA3 RIPK2 EPHA2 TNF IL27RA TNFRSF14 DEFB4A
	POSITIVE_REGULATION_OF_LEUKOCYTE_DIFFERENTIATION	0.0027933	0.0326739	-0.535621	-2.36252	0	141	84	TYROBP AXL GAS6 IL34 IL2 VSIR CD74 FLT3LG TGFB1 CD86 NLRP3 CSF1 CD4 RHOA IL7 LGALS9 CCR1 CD80 BTK TGFBR2 LILRB2 SASH3 CD83 KLF10 EVI2B EGR3 SLC9B2 IL7R IL2RA MMP14 CCL19 TNFSF4 TESPA1 FOXP3 CTNNBIP1 ZFP36L1 HLX BAD NCKAP1L ANXA1 ROR2 RB1 CD101 CA2 IL12RB1 AGER IL15 SOCS1 IHH GPR68 CYLD LEF1 TMEM64 IL4R IL18 INPP5D CASP8 RUNX3 RIPK2 PTPRC TNF DCSTAMP DUSP10 HCLS1 LILRB4 VNN1 PIK3R6 FADD OCSTAMP HM…
	REGULATION_OF_MYELOID_LEUKOCYTE_MEDIATED_IMMUNITY	0.00238663	0.0326739	-0.536565	-2.00257	0	53	20	CXCL6 RAC2 FCER1G CD300A PTAFR IL13RA2 ITGB2 LGALS9 VAMP8 HLA-E BTK FCGR2B FGR ITGAM C12orf4 F2RL1 HMOX1 CCR2 PRAM1 FOXF1
	NEGATIVE_REGULATION_OF_CYTOKINE_SECRETION	0.00253165	0.0326739	-0.536911	-2.05887	0	64	35	TMSB4X CX3CL1 GAS6 CARD16 PML LILRA5 NLRP3 ANXA4 IL10 GHRL LRRC32 FCGR2B PTPN22 FN1 IL1R2 F2RL1 RGCC FOXP3 CD200R1 ANXA1 PTGER4 SSC5D C1QTNF3 BANK1 SRGN ANGPT1 GBP1 LILRB1 TNF EZR TNFAIP3 CD34 TLR8 CD200 FFAR4
	LEUKOCYTE_CELL_CELL_ADHESION	0.00342466	0.0326739	-0.537157	-2.59192	0	328	179	LGALS1 SCGB1A1 AIF1 CAV1 IL2 TNFAIP8L2 RAC2 CDC42 CD44 HHLA2 VSIR CD74 LGALS3 CD300A PTAFR EFNB1 HLA-DPB1 SELPLG TGFB1 CLEC4G HLA-DMB VSIG4 HAVCR2 ITGA5 CD86 EFNB2 PRNP NLRP3 ITGB2 CCL2 CD4 CD209 CX3CR1 RHOA IL7 FERMT3 LGALS9 CLECL1 HLA-DPA1 HLA-E CORO1A STK10 SELL SIRPA PYCARD CD80 NT5E ETS1 TBX21 TGFBR2 TWSG1 LILRB2 SELENOK EBI3 BCL10 RAC1 SASH3 CD28 CD83 IL10 TNIP1 LRRC32 FCGR2B CD1D EGR3 THY1…
	T_CELL_PROLIFERATION	0.00294118	0.0326739	-0.537845	-2.42532	0	178	113	SCGB1A1 AIF1 IL2 CLC RAC2 HHLA2 VSIR LGALS3 EFNB1 HLA-DPB1 TGFB1 CLEC4G HLA-DMB VSIG4 HAVCR2 CD86 PRNP CD4 CD209 LGALS9 CLECL1 HLA-DPA1 HLA-E CORO1A PYCARD CD80 PSMB10 TGFBR2 TWSG1 LILRB2 SELENOK EBI3 SASH3 CD28 IL10 LRRC32 CD1D TNFSF13B FKBP1B PDCD1LG2 IL2RA CCL19 TNFSF4 NDFIP1 CCR2 FOXP3 IL1B NCKAP1L ANXA1 CD276 CD3E CD151 IL12RB1 AGER IGF1 CD40LG IL27 SDC4 IL15 CD274 CASP3 PDE5A TNFRSF1B TNFSF…
	CHEMOKINE_PRODUCTION	0.00252525	0.0326739	-0.538215	-2.18645	0	83	55	TREM2 AIF1 MUL1 CXCL6 SNAI2 CD74 CSF1R HAVCR2 TSLP IL33 IL7 LGALS9 TLR2 SIRPA PYCARD TRPV4 SELENOK WNT5A IL10 IL1RL1 POSTN F2RL1 HMOX1 TLR3 TNFSF4 ACKR1 IL1B TWIST1 TUSC2 S100A8 TLR4 TLR7 AGER HIF1A C1QTNF3 IL4R IL18 KLF4 RIPK2 APOD EPHA2 TNF ADORA2B FFAR3 EGR1 S100A9 ZFPM1 APP MBP MAP2K5 LRP1 AZU1 IL6 MCOLN2 TICAM1
	MAST_CELL_ACTIVATION	0.00241546	0.0326739	-0.539482	-2.05225	0	58	30	RAC2 FCER1G LAT2 CD300A IL13RA2 CRLF2 TSLP MILR1 LGALS9 VAMP8 BTK PLSCR1 LCP2 FGR C12orf4 HMOX1 CD300LF FOXF1 SNAP23 LYN IL4R S100A13 CNR2 PIK3CD CNR1 ADORA2B UNC13D PIK3CG ENPP3 CD84
	INTERLEUKIN_1_BETA_PRODUCTION	0.00258398	0.0326739	-0.540169	-2.17251	0	80	39	TYROBP CX3CL1 CARD16 PML LILRA5 CASP1 NLRP3 CX3CR1 LGALS9 SIRPA PYCARD WNT5A NLRC4 GHRL CCL3 F2RL1 CCL19 CMA1 F2R ACP5 IL1B CCR7 SPHK1 TLR4 AGER IGF1 JAK2 IFI16 P2RX7 NOD2 RIPK2 SMAD3 TNFAIP3 HSPB1 SUCNR1 ARRB2 TLR8 EGR1 HMGB1
	NEGATIVE_REGULATION_OF_TUMOR_NECROSIS_FACTOR_SUPERFAMILY_CYTOKINE_PRODUCTION	0.00242131	0.0326739	-0.541709	-2.06765	0	59	34	CLEC4A AXL CX3CL1 GAS6 VSIR HAVCR2 TSPO LGALS9 SIRPA LILRA4 IL10 GHRL PTPN22 FOXP3 IRAK3 ACP5 TWIST1 LTF TLR4 IGF1 CD274 BPI PTPN6 CHRNA7 LILRB1 GPNMB POMC TNFAIP3 CD34 ARRB2 GPR18 RARA SLAMF1 SELENOS
	CILIUM_MOVEMENT	0.00248139	0.0326739	-0.543365	-2.0929	0	63	33	RSPH4A TEKT1 PIH1D3 ROPN1L DNAI2 CFAP73 CFAP61 CFAP43 CFAP100 CFAP46 CFAP206 DNAI1 HYDIN CFAP53 DRC1 DNAAF1 RSPH9 TEKT3 NME5 MAATS1 TEKT4 TTLL1 DPCD CCDC103 CATSPER1 WDR78 TEKT2 DNAH3 CCDC114 SPA17 CCDC65 WDR66 BBS2
	CELL_KILLING	0.00294118	0.0326739	-0.547267	-2.42313	0	155	74	CCL13 TYROBP CTSH CXCL6 B2M CD1C FCER2 HAVCR2 LGALS9 HLA-E CORO1A CTSG HAMP CTSC HPRT1 RAB27A RAET1L CD1E FCGR2B CD1D DEFA4 HLA-C ITGAM IL7R HLA-B HLA-A F2RL1 SH2D1A STX7 GZMM CAMP ROMO1 TUSC2 BAD STAP1 CD1B PGLYRP1 ULBP2 LTF CD1A IL12RB1 AGER NCR3 SERPINB4 CRTAM LYZ LCE3A PTPN6 HLA-F P2RX7 IL18 DEFA3 PRF1 PTPRC LILRB1 MICA SERPINB9 ULBP3 GAPDH ARRB2 RIPK3 SLAMF6 PIK3R6 DEFB4A VAV1 FADD MICB IL12…
	INTERLEUKIN_1_PRODUCTION	0.00258398	0.0326739	-0.547851	-2.26186	0	93	47	TYROBP CX3CL1 GAS6 CARD16 PML LILRA5 CASP1 HAVCR2 NLRP3 CX3CR1 LGALS9 SIRPA PYCARD SAA1 WNT5A IL10 NLRC4 GHRL CCL3 IL1R2 F2RL1 CCL19 CMA1 F2R ACP5 IL1B CCR7 SPHK1 ANXA1 TLR4 AGER IGF1 JAK2 IFI16 P2RX7 NOD2 RIPK2 SMAD3 S100A13 NLRP10 TNFAIP3 HSPB1 SUCNR1 ARRB2 TLR8 EGR1 HMGB1
	MACROPHAGE_ACTIVATION	0.00257069	0.0326739	-0.548957	-2.23659	0	87	55	TREM2 TYROBP AIF1 CX3CL1 CSF2 CD74 VSIG4 HAVCR2 C5AR1 IL33 ITGB2 C1QA PLA2G5 SPACA3 TLR2 WNT5A IL10 IL1RL1 FCGR2B LRFN5 CCL3 ITGAM MMP8 THBS1 SNCA TLR3 CD93 STAP1 TLR1 TLR4 TLR7 FPR2 AGER LDLR DYSF BPI CEBPA IL4R PTPRC TNF SLC11A1 SUCNR1 TLR8 CD200 PJA2 RORA APP GRN SYK AZU1 TNIP2 IL6 TICAM1 JUN EDN2
	NEUROINFLAMMATORY_RESPONSE	0.00253165	0.0326739	-0.552516	-2.11871	0	64	36	TREM2 TYROBP AIF1 CX3CL1 C5AR1 IL33 ITGB2 MMP3 C1QA TLR2 CCL3 ITGAM MMP8 SNCA TLR3 CD200R1 IL1B STAP1 TLR7 FPR2 AGER IGF1 LDLR TNFRSF1B IL18 MMP9 PTPRC TNF TLR8 CD200 APP GRN LRP1 AZU1 IL6 JUN
	REGULATION_OF_LEUKOCYTE_CHEMOTAXIS	0.00257069	0.0326739	-0.552651	-2.34242	0	108	61	AIF1 GAS6 RAC2 CD74 NBL1 C5AR1 SERPINE1 MMP28 CSF1 CCL2 RARRES2 C3AR1 LGALS9 CCR1 TRPV4 CCN3 RAC1 WNT5A PGF CCL3 CCL7 THBS1 F2RL1 CCL19 MPP1 CCR2 VEGFC CYP19A1 CCR7 CCL21 NCKAP1L STAP1 SLAMF8 CXCL12 FPR2 XCL2 ANO6 DYSF MOSPD2 CXCL8 LYN CREB3 CCL1 CXCL13 CXCL10 CMKLR1 CCR6 CCL4 VEGFB GPSM3 GREM1 STK39 S100A7 CXCL14 ADAM10 CCL5 PTK2B GPR18 HMGB1 CXCR2 VEGFD
	LIPOPOLYSACCHARIDE_MEDIATED_SIGNALING_PATHWAY	0.00238663	0.0326739	-0.553978	-2.10211	0	57	26	LY86 CX3CL1 CARD16 CD14 PTAFR TGFB1 LY96 CCL2 TLR2 BCL10 CCL3 PTPN22 IL1B HCK LTF TLR4 LYN IL18 RIPK2 TNF CD180 IRAK2 TNFAIP3 CCL5 PRDX2 CD6
	REGULATION_OF_CD4_POSITIVE_ALPHA_BETA_T_CELL_DIFFERENTIATION	0.00232558	0.0326739	-0.554183	-2.02036	0	46	28	IL2 CD86 NLRP3 LGALS9 CD80 TBX21 SASH3 CD83 CCL19 TNFSF4 FOXP3 HLX NCKAP1L ANXA1 IL12RB1 IL27 SOCS1 IL4R IL18 RUNX3 RIPK2 LOXL3 HMGB1 IL12B RARA IL23A CBFB NFKBID
	POSITIVE_REGULATION_OF_INFLAMMATORY_RESPONSE	0.00275482	0.0326739	-0.554291	-2.44322	0	138	81	TREM2 CX3CL1 IL2 FCER1G LILRA5 SERPINE1 TSLP IL33 OSM ITGB2 C1QA VAMP8 HLA-E TLR2 BTK ETS1 TRPV4 TAC1 MYD88 TLR10 CD28 WNT5A IL1RL1 TNIP1 CCL3 ITGAM MMP8 TGM2 FABP4 SNCA TLR3 TNFSF4 CCR2 CCL18 IL1B CCL14 CCR7 STAP1 PTGER4 PARK7 S100A8 HYAL2 TLR4 TLR7 LTA AGER IL17B PDE2A IL15 LDLR JAK2 MGST2 CCL1 CEBPA NOD2 IL18 TNF NLRP10 GPSM3 CCL24 CNR1 SUCNR1 CD6 ADORA2B FFAR3 CCL3L1 IL12B S100A9 ITGA2 PIK3CG…
	REGULATION_OF_CD4_POSITIVE_ALPHA_BETA_T_CELL_ACTIVATION	0.00238663	0.0326739	-0.555712	-2.10869	0	57	33	IL2 VSIR CD86 NLRP3 LGALS9 CD80 TBX21 TGFBR2 TWSG1 SASH3 CD83 CCL19 TNFSF4 FOXP3 HLX NCKAP1L ANXA1 IL12RB1 AGER IL27 CD274 SOCS1 IL4R IL18 RUNX3 RIPK2 LOXL3 HMGB1 IL12B RARA IL23A CBFB NFKBID
	POSITIVE_REGULATION_OF_LEUKOCYTE_CELL_CELL_ADHESION	0.00325733	0.0326739	-0.557107	-2.54802	0	212	127	LGALS1 AIF1 CAV1 IL2 CDC42 CD44 HHLA2 VSIR CD74 PTAFR EFNB1 HLA-DPB1 TGFB1 HLA-DMB HAVCR2 CD86 EFNB2 NLRP3 CCL2 CD4 CD209 RHOA IL7 LGALS9 CLECL1 HLA-DPA1 HLA-E CORO1A SIRPA PYCARD CD80 ETS1 TGFBR2 LILRB2 SELENOK EBI3 BCL10 RAC1 SASH3 CD28 CD83 CD1D EGR3 THY1 TNFSF13B IL7R PDCD1LG2 IL2RA CCL19 TNFSF4 TESPA1 CCR2 FOXP3 LCK IL1B HLX CCR7 CCL21 BAD NCKAP1L ANXA1 ICOS SIRPB1 CSK CD276 CD3E IL12RB1 AGE…
	INTERFERON_GAMMA_PRODUCTION	0.0025974	0.0326739	-0.557291	-2.35315	0	107	68	SCGB1A1 AXL GAS6 IL2 CD14 VSIR HLA-DPB1 HAVCR2 PRNP IL33 LGALS9 HLA-DPA1 SIRPA PYCARD EBI3 IL1R1 SASH3 WNT5A IL18R1 IL10 IRF8 IL1RL1 PTPN22 PDCD1LG2 F2RL1 TLR3 TNFSF4 INHBA CCR2 FOXP3 IL1B CCR7 PGLYRP1 CD276 TLR4 TLR7 LTA CD3E IL12RB1 ISG15 IL27 CD274 CD2 SPN IL18 RIPK2 LILRB1 TNF IFNL1 IL27RA SLC11A1 BTN3A2 AZI2 RIPK3 TLR8 SLAMF6 FADD HMGB1 TNFRSF13C ITK IL12B RARA ZFPM1 VTCN1 IL23A HMHB1 CD244 …
	INTERFERON_GAMMA_MEDIATED_SIGNALING_PATHWAY	0.00249377	0.0326739	-0.557921	-2.28012	0	85	39	IFNGR1 PML CD44 HLA-DQB2 HLA-DRB1 B2M PTAFR HLA-DPB1 HLA-DRA HLA-DPA1 HLA-E SP100 TRIM22 IRF8 HLA-DRB5 MT2A IFNGR2 FCGR1B HLA-C HLA-DQA1 HLA-DQB1 HLA-B HLA-A OASL FCGR1A TRIM21 PPARG CAMK2D HCK NMI IRF2 IRF5 SUMO1 JAK2 OAS2 SOCS1 VCAM1 SOCS3 HLA-F
	POSITIVE_REGULATION_OF_LYMPHOCYTE_DIFFERENTIATION	0.00258398	0.0326739	-0.558943	-2.29012	0	91	56	AXL GAS6 IL2 VSIR CD74 FLT3LG TGFB1 CD86 NLRP3 RHOA IL7 LGALS9 CD80 BTK TGFBR2 LILRB2 SASH3 CD83 EGR3 IL7R IL2RA MMP14 CCL19 TNFSF4 TESPA1 FOXP3 HLX BAD NCKAP1L ANXA1 IL12RB1 IL15 SOCS1 IHH CYLD IL4R IL18 INPP5D RUNX3 RIPK2 PTPRC DUSP10 LILRB4 VNN1 PIK3R6 CD27 IL12B RARA HLA-G IL23A CBFB NFKBID BTN2A2 TNFSF9 ADAM8 SYK
	NEGATIVE_REGULATION_OF_T_CELL_PROLIFERATION	0.00238663	0.0326739	-0.559301	-2.12231	0	57	29	SCGB1A1 VSIR TGFB1 CLEC4G VSIG4 HAVCR2 CD86 PRNP LGALS9 CD80 TWSG1 LILRB2 IL10 LRRC32 PDCD1LG2 IL2RA NDFIP1 FOXP3 SDC4 CD274 CASP3 PDE5A PTPN6 SPN IHH LILRB1 GPNMB TNFRSF14 SFTPD
	T_CELL_MEDIATED_IMMUNITY	0.00253165	0.0326739	-0.560351	-2.35421	0	102	57	CTSH CLC B2M CD1C CLEC4G NLRP3 JAG1 HLA-E TBX21 IL1R1 SASH3 CTSC IL18R1 HPRT1 RAB27A WAS RAET1L CD1E FCGR2B CD1D HLA-C IL7R HLA-B HLA-A TNFSF4 RSAD2 CCR2 FOXP3 STX7 IL1B GZMM CD1B ULBP2 CD1A IL12RB1 AGER TNFRSF1B HLA-F P2RX7 IL18 PRF1 PTPRC CD8A LILRB1 IFNB1 MICA ULBP3 SLC11A1 BTN3A2 RIPK3 FADD HMGB1 MICB IL12B BTN3A3 HLA-G IL23A
	MESENCHYME_MORPHOGENESIS	0.00240385	0.0326739	-0.564991	-2.07003	0	49	28	SNAI2 ACTG2 ROBO2 TGFBR2 MSX1 WNT3A ACVR1 WNT5A ACTA2 ENG TWIST1 TMEM100 FOXF1 GATA5 LEF1 SMAD3 MSX2 SNAI1 ACVRL1 NOG TBX2 TGFB2 ACTC1 OSR1 MDM2 HEYL SOX9 ACTA1
	COTRANSLATIONAL_PROTEIN_TARGETING_TO_MEMBRANE	0.00253165	0.0326739	-0.565027	-2.37386	0	102	63	RPS3A RPS9 RPS5 RPS14 RPL21 SSR3 RPL36 RPL10 RPL27 TRAM1 RPS29 RPS15A RPL39 RPL27A RPL18A RPL9 RPL28 RPL35 RPSA RPS11 RPL34 RPLP1 UBA52 RPS7 RPS21 RPS13 RPL13A RPL24 SEC62 RPL15 RPS6 RPS15 RPL18 RPS28 RPL17 RPS3 RPS12 RPL32 RPS26 RPLP2 RPS18 ARL6IP1 RPS27A RPL41 RPL19 RPL31 RPL5 RPL10A RPS19 SRP14 RPLP0 RPL35A RPL29 RPS8 RPS23 RPS17 RPL8 RPL13 SEC61B RPS25 RPS10 RPS4X RPS16
	REGULATION_OF_MACROPHAGE_ACTIVATION	0.00242131	0.0326739	-0.568951	-2.17163	0	59	30	TREM2 CX3CL1 CD74 VSIG4 HAVCR2 C5AR1 IL33 ITGB2 C1QA PLA2G5 SPACA3 WNT5A IL10 IL1RL1 FCGR2B LRFN5 CCL3 ITGAM MMP8 THBS1 SNCA STAP1 TLR4 AGER LDLR BPI CEBPA IL4R PTPRC TNF
	REGULATION_OF_LEUKOCYTE_MIGRATION	0.00292398	0.0326739	-0.568985	-2.57103	0	182	102	TREM2 AIF1 GAS6 RAC2 CD74 LGALS3 CD300A PTAFR TGFB1 NBL1 P2RY12 C5AR1 SERPINE1 IL33 MMP28 CSF1 CCL2 RARRES2 C3AR1 CX3CR1 RHOA LGALS9 STK10 CCR1 PYCARD TRPV4 SELENOK IL1R1 CCN3 RAC1 WNT5A PGF THY1 CCL3 CCL7 THBS1 F2RL1 MMP14 CCL19 HMOX1 MPP1 CCR2 EMILIN1 VEGFC CD200R1 CYP19A1 CCR7 CCL21 NCKAP1L ANXA1 STAP1 PTGER4 SLAMF8 CCL8 CXCL12 FPR2 XCL2 ANO6 AGER DYSF MOSPD2 TNFSF18 CXCL8 LYN CREB3 CCL1 SPN C…
	LEUKOCYTE_MEDIATED_CYTOTOXICITY	0.00257069	0.0326739	-0.570084	-2.40771	0	106	55	TYROBP CTSH CXCL6 B2M CD1C HAVCR2 LGALS9 HLA-E CORO1A CTSG CTSC HPRT1 RAB27A RAET1L CD1E FCGR2B CD1D HLA-C ITGAM IL7R HLA-B HLA-A F2RL1 SH2D1A STX7 GZMM TUSC2 STAP1 CD1B ULBP2 CD1A IL12RB1 AGER NCR3 SERPINB4 CRTAM PTPN6 HLA-F P2RX7 IL18 PRF1 PTPRC LILRB1 MICA SERPINB9 ULBP3 ARRB2 RIPK3 SLAMF6 PIK3R6 VAV1 FADD MICB IL12B UNC13D
	EXTRACELLULAR_MATRIX_DISASSEMBLY	0.00258398	0.0326739	-0.571372	-2.29801	0	80	40	PRSS2 PRSS1 KLK5 MMP7 TPSAB1 MMP11 CD44 TGFB1 HTRA1 KLK7 CTSK MMP3 MMP2 CTSG TIMP2 ETS1 FAP MMP1 MMP19 MMP10 MMP8 MMP14 PDPN CAPNS1 TIMP1 LCP1 CMA1 MELTF CST3 CAPNS2 FSCN1 A2M MMP13 MMP9 PLG DDR2 CAPN1 MMP16 BMP1 ADAM10
	LEUKOCYTE_ADHESION_TO_VASCULAR_ENDOTHELIAL_CELL	0.0022779	0.0326739	-0.574923	-2.00726	0	38	17	PTAFR SELPLG CX3CR1 RHOA SELL ETS1 CCR2 CCL21 CXCL12 VCAM1 SPN SELP KLF4 TNF ITGA4 CCL28 ITGB7
	GLIAL_CELL_ACTIVATION	0.00238095	0.0326739	-0.575889	-2.14251	0	52	20	TREM2 TYROBP AIF1 CX3CL1 C5AR1 IL33 ITGB2 C1QA TLR2 CCL3 ITGAM MMP8 SNCA TLR3 IL1B STAP1 TLR7 FPR2 AGER LDLR
	NEGATIVE_REGULATION_OF_LEUKOCYTE_PROLIFERATION	0.0025974	0.0326739	-0.576515	-2.29153	0	77	47	LST1 SCGB1A1 TYROBP IL2 VSIR CD300A TGFB1 CLEC4G VSIG4 HAVCR2 MNDA CD86 PRNP LGALS9 CD80 BTK TWSG1 LILRB2 IL10 LRRC32 FCGR2B PDCD1LG2 IL2RA NDFIP1 FOXP3 CCL8 SDC4 CD274 CASP3 PDE5A LYN PTPN6 SPN IHH INPP5D LILRB1 GPNMB GREM1 TNFAIP3 TNFRSF14 SFTPD CTLA4 ENPP3 VTCN1 HLA-G TNFRSF13B BTN2A2
	REGULATION_OF_ANTIGEN_RECEPTOR_MEDIATED_SIGNALING_PATHWAY	0.00246305	0.0326739	-0.578745	-2.21775	0	61	36	CMTM3 LGALS3 CD300A PRNP BCL10 LPXN FCGR2B THY1 PTPN22 TESPA1 LCK CCR7 CD22 STAP1 KCNN4 TRAT1 LYN PTPN6 PTPRJ NFAM1 GCSAM CYLD DUSP3 RPS3 GBP1 PTPRC EZR PLCL2 BLK LILRB4 PRKCH CD19 PRKCB CBFB FCRL3 BTN2A2
	POSITIVE_CHEMOTAXIS	0.00253165	0.0326739	-0.578913	-2.23168	0	67	41	CX3CL1 LGALS3 CORO1A GDNF SAA2 HGF SAA1 WNT5A NTRK3 MET PGF CCL3 S1PR1 F2RL1 FGF7 VEGFC IL16 FGF2 ROBO3 CASR CXCL12 FPR2 AGER PDGFB NTF3 CXCL8 PTPRJ SAA4 CXCL10 ANGPT1 SMAD3 CCR4 GPNMB VEGFB CCL5 CDH13 DEFB4A HMGB1 SEMA5A ITGA2 VEGFD
	NEGATIVE_REGULATION_OF_INTERLEUKIN_6_PRODUCTION	0.00228833	0.0326739	-0.580698	-2.07048	0	41	26	CX3CL1 GAS6 HAVCR2 SIRPA HGF IL10 GHRL PTPN22 FOXP3 CD200R1 IRAK3 NCKAP1L CSK TLR4 KLF2 BPI C1QTNF3 PTPN6 BANK1 INPP5D TNF TNFAIP3 ARRB2 CD200 SLAMF1 SELENOS
	REGULATION_OF_PHAGOCYTOSIS	0.00261097	0.0326739	-0.583262	-2.37227	0	88	57	RAP1A GAS6 SNX3 FCER1G CD300A TGFB1 CCL2 MFGE8 PTX3 SPACA3 ATG5 TLR2 SIRPA PYCARD ITGAV RAB27A FCGR2B FGR F2RL1 RAB31 IL15RA CD300LF IL1B PPARG NCKAP1L DNM2 STAP1 ATG3 HCK SIRPB1 CSK ANO6 IL15 DYSF LMAN2 ALOX15 PTPRJ PTEN DOCK2 SFTPA2 PTPRC TNF SFTPA1 IL2RG SLC11A1 SFTPD SIRPG HMGB1 ITGA2 IL2RB RACK1 C4B CD47 LRP1 CYBA SYK AZU1
	AXONEME_ASSEMBLY	0.00240964	0.0326739	-0.584681	-2.24177	0	60	29	RSPH4A PIH1D3 ZMYND10 DNAI2 CFAP73 UBE2B CFAP43 CFAP100 CFAP46 RSPH1 CFAP206 DNAI1 HYDIN CFAP157 LRRC49 DRC1 DNAAF1 RSPH9 SPAG16 DNAAF3 CFAP74 SPAG1 TTLL1 JHY CCDC103 TEKT2 CCDC114 RP1 IQCG
	REGULATION_OF_CELL_KILLING	0.0025974	0.0326739	-0.584779	-2.38449	0	89	48	TYROBP CXCL6 B2M CD1C FCER2 HAVCR2 LGALS9 HLA-E RAET1L CD1E FCGR2B CD1D HLA-C ITGAM IL7R HLA-B HLA-A F2RL1 SH2D1A STX7 BAD STAP1 CD1B PGLYRP1 ULBP2 CD1A IL12RB1 AGER NCR3 SERPINB4 CRTAM HLA-F P2RX7 PRF1 PTPRC LILRB1 MICA SERPINB9 ULBP3 GAPDH ARRB2 RIPK3 SLAMF6 PIK3R6 VAV1 FADD MICB IL12B
	POSITIVE_REGULATION_OF_CHEMOTAXIS	0.00262467	0.0326739	-0.585454	-2.56003	0	130	75	TREM2 AIF1 TMSB4X GAS6 RAC2 CD74 TGFB1 P2RY12 C5AR1 SERPINE1 CSF1 RARRES2 C3AR1 LGALS9 CCR1 TRPV4 RAC1 WNT5A NTRK3 MET PGF CCL3 CCL7 THBS1 S1PR1 F2RL1 CCL19 CCR2 VEGFC CCR7 IL16 FGF2 PDGFRB CCL21 NCKAP1L CASR CXCL12 FPR2 XCL2 ANO6 AGER SMOC2 PDGFB DYSF NTF3 MOSPD2 CXCL8 CREB3 CCL1 CXCL13 CXCL10 CMKLR1 CCR6 CCL4 SMAD3 CCR4 VEGFB BMPR2 GPSM3 STK39 PDGFD S100A7 CXCL14 ADAM10 CCL5 CDH13 STX4 HSPB1 SU…
	INTERLEUKIN_12_PRODUCTION	0.00238663	0.0326739	-0.585677	-2.18586	0	53	33	LILRA5 CD40 LGALS9 TLR2 MAPK11 IL10 IRF8 THBS1 CCL19 TLR3 TNFSF4 IRAK3 ACP5 CCR7 TLR4 AGER IRF5 CD40LG LTB CMKLR1 RIPK2 LILRB1 ARRB2 TLR8 IRF1 HMGB1 IL12B SLAMF1 HLA-G IL23A TIGIT CD47 NFKB1
	RESPONSE_TO_CHEMOKINE	0.0025641	0.0326739	-0.587572	-2.43866	0	94	65	CCL13 TREM2 CX3CL1 CXCL6 CCRL2 CCL23 CCL2 CX3CR1 RHOA TFF2 ACKR4 CCR1 CCL3 CCL7 LOX CCL19 CCL17 CCR2 ACKR1 CCL18 SLIT3 CCL14 CIB1 CCR7 CCL21 CCL8 CXCL12 CXCL5 XCL2 HIF1A CXCL8 CXCR4 CCL1 CXCL13 CCR5 CXCL10 CMKLR1 CCR6 CCR8 CCL4 CCL11 CCR4 LRCH1 STK39 CXCL1 CCL24 REG1A CCL5 PTK2B CCL3L1 CXCR2 DOCK8 CXCL11 RNF113A CXCR5 PF4 PPBP CXCR6 SLIT2 PADI2 RIPOR2 CXCR3 DUSP1 CCL26 CXCR1
	POSITIVE_REGULATION_OF_INTERFERON_GAMMA_PRODUCTION	0.00248139	0.0326739	-0.587992	-2.26479	0	63	41	IL2 CD14 HLA-DPB1 HAVCR2 LGALS9 HLA-DPA1 PYCARD EBI3 IL1R1 SASH3 WNT5A IL18R1 IRF8 PTPN22 TLR3 TNFSF4 CCR2 IL1B CD276 TLR4 TLR7 LTA CD3E IL12RB1 IL27 CD2 IL18 RIPK2 TNF IFNL1 IL27RA SLC11A1 TLR8 SLAMF6 FADD TNFRSF13C IL12B ZFPM1 IL23A HMHB1 CD244
	POSITIVE_REGULATION_OF_T_CELL_MEDIATED_IMMUNITY	0.00227273	0.0326739	-0.588222	-2.14579	0	45	28	B2M CD1C NLRP3 HLA-E IL1R1 SASH3 IL18R1 CD1E CD1D HLA-C HLA-B HLA-A TNFSF4 RSAD2 FOXP3 STX7 IL1B CD1B CD1A IL12RB1 HLA-F P2RX7 IL18 PTPRC FADD IL12B HLA-G IL23A
	COLLAGEN_FIBRIL_ORGANIZATION	0.00240385	0.0326739	-0.588399	-2.1558	0	49	26	ANXA2 MMP11 LUM COL1A1 LOX COL1A2 EMILIN1 ADAMTS2 COL3A1 AEBP1 SFRP2 COL5A1 COL5A2 RB1 COLGALT1 COL5A3 COL11A1 COL14A1 PLOD1 LOXL3 DPT DDR2 GREM1 ADAMTS14 COMP COL12A1
	INTERLEUKIN_10_PRODUCTION	0.00240385	0.0326739	-0.589051	-2.15818	0	49	31	TYROBP VSIR FCER1G LILRA5 TSLP LGALS9 TLR2 PYCARD HGF SASH3 CD28 CD83 FCGR2B MMP8 PDCD1LG2 F2RL1 TNFSF4 FOXP3 TUSC2 TLR4 AGER CD40LG CD274 NOD2 LILRB1 CD34 HMGB1 IL12B IL23A TIGIT CD47
	PEPTIDE_CROSS_LINKING	0.00240964	0.0326739	-0.591138	-2.26652	0	60	24	F13A1 CSTA SPRR2A DCN SPRR2F IVL SPRR1B FN1 BGN THBS1 TGM2 SPRR1A TGM5 COL3A1 SPRR3 ANXA1 SPRR2D TGM4 SPRR2E LCE3A KRT1 PI3 KRT10 KRT2
	MYD88_DEPENDENT_TOLL_LIKE_RECEPTOR_SIGNALING_PATHWAY	0.00232019	0.0326739	-0.591302	-2.02937	0	36	20	CD14 CD300A LY96 TLR2 BTK MYD88 TLR10 TNIP1 CD300LF IRAK3 TLR1 TLR4 TLR7 UBA52 IRAK4 IRAK2 UBC RPS27A TLR8 IRF1
	GRANULOCYTE_MIGRATION	0.00265957	0.0326739	-0.591431	-2.59791	0	132	87	CKLF CCL13 CX3CL1 CXCL6 RAC2 FCER1G CD74 LGALS3 CD300A C5AR1 CCL23 ITGB2 CSF1 CCL2 HRH1 RARRES2 C3AR1 IL1RN TRPV4 IL1R1 RAC1 SAA1 CCL3 JAML CCL7 THBS1 CCL19 CCL17 MPP1 CCL18 IL1B CCL14 CCR7 CCL21 NCKAP1L ANXA1 PTGER4 SLAMF8 CCL8 IL36B S100A8 CXCL5 XCL2 PECAM1 DYSF MOSPD2 CXCL8 CCL1 IL36A CXCL13 CXCL10 CMKLR1 CCL4 WDR1 CCL11 IRAK4 PIK3CD S100A7 CXCL1 CCL24 CCL5 VAV1 CCL3L1 CXCR2 S100A9 CXCL11 PIK3…
	POSITIVE_REGULATION_OF_PHAGOCYTOSIS	0.00253165	0.0326739	-0.593415	-2.27555	0	64	42	RAP1A GAS6 FCER1G CCL2 MFGE8 PTX3 SPACA3 SIRPA PYCARD ITGAV RAB27A FCGR2B F2RL1 RAB31 IL15RA CD300LF IL1B PPARG NCKAP1L DNM2 STAP1 SIRPB1 ANO6 IL15 LMAN2 PTPRJ DOCK2 SFTPA2 PTPRC TNF SFTPA1 IL2RG SLC11A1 SFTPD SIRPG ITGA2 IL2RB C4B CD47 LRP1 CYBA AZU1
	REGULATION_OF_GRANULOCYTE_CHEMOTAXIS	0.00228833	0.0326739	-0.593575	-2.1164	0	41	23	RAC2 CD74 C5AR1 CSF1 RARRES2 C3AR1 TRPV4 RAC1 THBS1 CCL19 MPP1 CCR7 CCL21 NCKAP1L DYSF MOSPD2 CXCL8 CMKLR1 S100A7 CCL5 CXCR2 IL23A MAPK3
	T_HELPER_1_TYPE_IMMUNE_RESPONSE	0.00228833	0.0326739	-0.59375	-2.11702	0	41	26	HAVCR2 IL33 CD80 EBI3 IL1R1 IL18R1 IL1RL1 CCL19 TNFSF4 CCR2 IL1B HLX ANXA1 TLR4 IL12RB1 IL27 SPN LEF1 IL4R IL18 RIPK2 NLRP10 IL27RA SLC11A1 HMGB1 IL12B
	TYPE_2_IMMUNE_RESPONSE	0.00232019	0.0326739	-0.594358	-2.03986	0	36	18	CD74 CD86 NLRP3 IL33 TBX21 IL10 TNFSF4 NDFIP1 RSAD2 CCR2 HLX ANXA1 IL4R NOD2 IL18 IFNB1 IFNL1 IL27RA
	REGULATION_OF_LEUKOCYTE_DEGRANULATION	0.00226244	0.0326739	-0.594391	-2.146	0	44	24	RAC2 FCER1G CD300A PTAFR IL13RA2 ITGB2 LGALS9 VAMP8 FCGR2B FGR ITGAM C12orf4 F2RL1 HMOX1 CCR2 PRAM1 FOXF1 LYN HLA-F IL4R STX4 ADORA2B UNC13D CD84
	LYMPHOCYTE_COSTIMULATION	0.00246305	0.0326739	-0.594447	-2.22779	0	55	37	LGALS1 CAV1 CDC42 HHLA2 EFNB1 CD86 EFNB2 CD80 RAC1 CD28 TNFSF13B PDCD1LG2 CCL19 TNFSF4 LCK CCR7 CCL21 ICOS CSK CD3E CD40LG CD274 LYN PTPN6 BTLA PDCD1 CD5 GRAP2 TNFRSF14 VAV1 TNFRSF13C CTLA4 TMIGD2 PIK3R1 CD24 GRB2 FYN
	CELLULAR_EXTRAVASATION	0.00238663	0.0326739	-0.595365	-2.25916	0	57	38	CX3CL1 PTAFR SELPLG ITGB2 CCL2 CX3CR1 SELL SIRPA IL1R1 THY1 JAML CCR2 CCL21 PTGER4 CXCL12 PECAM1 AGER VCAM1 SPN SELP TNF ITGA4 PDGFD PIK3CD CCL28 ITGB7 RIPK3 FADD PIK3CG CD47 CD177 ADAM8 ITGA1 AZU1 RIPOR2 ITGB1 ELANE GCNT1
	LYMPHOCYTE_MIGRATION	0.00253165	0.0326739	-0.596145	-2.50632	0	103	62	CKLF CCL13 AIF1 CX3CL1 GAS6 CCL23 CCL2 RHOA STK10 PYCARD TBX21 SELENOK SAA1 WNT5A CH25H CCL3 GPR183 CCL7 S1PR1 CCL19 CCL17 CCR2 CCL18 CD200R1 CCL14 CCR7 CCL21 CCL8 CXCL12 XCL2 CYP7B1 CCL1 SPN CXCL13 GCSAM MSN CXCL10 CCR6 CCL4 APOD CCL11 LRCH1 ITGA4 STK39 PIK3CD S100A7 CCL24 CXCL14 ADTRP ITGB7 ADAM10 TNFRSF14 CCL5 RIPK3 PTK2B FADD CD200 CCL3L1 DOCK8 CXCL11 PIK3CG HSD3B7
	COLLAGEN_CATABOLIC_PROCESS	0.00232558	0.0326739	-0.596192	-2.1735	0	46	25	PRSS2 MMP7 MMP11 VSIR CTSK MMP28 MMP3 MMP2 FAP MMP1 MMP19 MMP10 PEPD CTSB MMP8 CTSD MMP14 ADAMTS2 CST3 KLK6 COL15A1 MMP13 MMP9 ADAMTS14 MMP16
	POSITIVE_REGULATION_OF_CYTOKINE_BIOSYNTHETIC_PROCESS	0.00246305	0.0326739	-0.596424	-2.28549	0	61	41	TYROBP PTAFR CD86 CD4 CD80 EBI3 BCL10 CD28 WNT5A THBS1 HMOX1 TLR3 CCR2 IL1B TLR1 IL1A CD276 TLR4 TLR7 CD3E CYBB AGER IL27 SPN LTB TNFRSF8 EREG PTPRC TNF HSPB1 TLR8 IRF1 EGR1 TNFRSF13C IL12B ZFPM1 APP SYK AZU1 TICAM1 CEBPG
	NEGATIVE_REGULATION_OF_INTERFERON_GAMMA_PRODUCTION	0.00231481	0.0326739	-0.597948	-2.01898	0	32	17	SCGB1A1 AXL GAS6 VSIR HAVCR2 PRNP IL33 LGALS9 IL10 IL1RL1 PDCD1LG2 TNFSF4 INHBA FOXP3 PGLYRP1 TLR4 CD274
	REGULATION_OF_NEUTROPHIL_MIGRATION	0.00231481	0.0326739	-0.59803	-2.01925	0	32	15	RAC2 CD74 C5AR1 C3AR1 IL1R1 RAC1 CCL19 MPP1 CCR7 CCL21 NCKAP1L SLAMF8 DYSF MOSPD2 CXCL8
	DEFENSE_RESPONSE_TO_FUNGUS	0.00229358	0.0326739	-0.598729	-2.1	0	39	18	TGFB1 RARRES2 CTSG HAMP RNASE7 COTL1 DEFA4 LTF S100A8 DEFA3 NLRP10 GAPDH CLEC6A S100A9 SPON2 FAM3A HRG ELANE
	NEUTROPHIL_MIGRATION	0.0025641	0.0326739	-0.599693	-2.55636	0	111	76	CKLF CCL13 CX3CL1 CXCL6 RAC2 FCER1G CD74 LGALS3 C5AR1 CCL23 ITGB2 CCL2 C3AR1 IL1RN IL1R1 RAC1 SAA1 CCL3 JAML CCL7 CCL19 CCL17 MPP1 CCL18 IL1B CCL14 CCR7 CCL21 NCKAP1L SLAMF8 CCL8 IL36B S100A8 CXCL5 XCL2 PECAM1 DYSF MOSPD2 CXCL8 CCL1 IL36A CXCL13 CXCL10 CCL4 WDR1 CCL11 IRAK4 PIK3CD CXCL1 CCL24 CCL5 VAV1 CCL3L1 CXCR2 S100A9 CXCL11 PIK3CG IL36G PREX1 PF4 IL23A PPBP CD177 TGFB2 IL37 ADAM8 SYK ITGA1 M…
	POSITIVE_REGULATION_OF_CELL_KILLING	0.00253165	0.0326739	-0.600446	-2.30251	0	64	38	TYROBP B2M CD1C FCER2 HLA-E RAET1L CD1E CD1D HLA-C ITGAM HLA-B HLA-A F2RL1 SH2D1A STX7 BAD STAP1 CD1B PGLYRP1 ULBP2 CD1A IL12RB1 NCR3 CRTAM HLA-F P2RX7 PRF1 PTPRC MICA ULBP3 GAPDH SLAMF6 VAV1 FADD MICB IL12B HLA-G IL23A
	MONOCYTE_CHEMOTAXIS	0.00248139	0.0326739	-0.602334	-2.32003	0	63	40	CCL13 AIF1 CX3CL1 LGALS3 NBL1 SERPINE1 CCL23 CCL2 CCR1 CCN3 CCL3 CCL7 PTPRO CCL19 CCL17 CCR2 CCL18 CCL14 CCL21 ANXA1 SLAMF8 CCL8 CXCL12 FPR2 XCL2 ANO6 PDGFB MOSPD2 LYN CREB3 CCL1 CXCL10 CCL4 CCL11 GREM1 S100A7 CCL24 CCL5 CCL3L1 HMGB1
	NUCLEOSIDE_CATABOLIC_PROCESS	0.00231481	0.0326739	-0.602421	-2.03408	0	32	23	APOBEC3C APOBEC3G NT5E APOBEC3F DPYD HPRT1 APOBEC3H CDA APOBEC3A APOBEC3D UPP1 NUDT18 DERA AICDA APOBEC3B APOBEC1 TYMP DPYS CDADC1 ADA2 PNP AHCY NT5C3A
	REGULATION_OF_LYMPHOCYTE_MIGRATION	0.00240964	0.0326739	-0.603231	-2.31289	0	60	36	AIF1 CCL2 RHOA STK10 PYCARD SELENOK WNT5A CCL3 CCL7 CCR2 CD200R1 CCL21 CXCL12 XCL2 SPN CXCL13 GCSAM MSN CXCL10 CCR6 CCL4 APOD LRCH1 ITGA4 STK39 S100A7 CXCL14 ADTRP ADAM10 TNFRSF14 CCL5 RIPK3 PTK2B FADD CD200 DOCK8
	CELLULAR_DEFENSE_RESPONSE	0.00238663	0.0326739	-0.604271	-2.25526	0	53	28	TYROBP CD300C LY96 C5AR1 MNDA CX3CR1 CLEC5A NCF2 LILRB2 BCL10 LSP1 CD5L RAB23 CCR2 SH2D1A FOSL1 KLRG1 TRAT1 FCMR SPN CCR5 CCR6 PRF1 NCF1 PTK2B ADORA2B CXCR2 ITK
	NEGATIVE_REGULATION_OF_LYMPHOCYTE_MEDIATED_IMMUNITY	0.00229358	0.0326739	-0.604341	-2.11968	0	39	20	CLEC4G HAVCR2 LGALS9 HLA-E TBX21 FCGR2B IL7R NDFIP1 FOXP3 PARP3 SERPINB4 PTPN6 HLA-F CR1 PTPRC LILRB1 IFNB1 MICA SERPINB9 ARRB2
	POSITIVE_REGULATION_OF_LEUKOCYTE_CHEMOTAXIS	0.00252525	0.0326739	-0.606009	-2.46186	0	83	52	AIF1 GAS6 RAC2 CD74 C5AR1 SERPINE1 CSF1 RARRES2 C3AR1 LGALS9 CCR1 TRPV4 RAC1 WNT5A PGF CCL3 CCL7 THBS1 F2RL1 CCL19 CCR2 VEGFC CCR7 CCL21 NCKAP1L CXCL12 FPR2 XCL2 ANO6 DYSF MOSPD2 CXCL8 CREB3 CCL1 CXCL13 CXCL10 CMKLR1 CCR6 CCL4 VEGFB GPSM3 STK39 S100A7 CXCL14 ADAM10 CCL5 PTK2B HMGB1 CXCR2 VEGFD IL23A MAPK3
	POSITIVE_REGULATION_OF_T_CELL_PROLIFERATION	0.0025641	0.0326739	-0.606682	-2.51797	0	94	64	AIF1 IL2 HHLA2 EFNB1 HLA-DPB1 HLA-DMB HAVCR2 CD86 CD4 CD209 LGALS9 CLECL1 HLA-DPA1 HLA-E CORO1A PYCARD CD80 TGFBR2 LILRB2 SELENOK EBI3 SASH3 CD28 CD1D TNFSF13B PDCD1LG2 IL2RA CCL19 TNFSF4 CCR2 FOXP3 IL1B NCKAP1L ANXA1 CD276 CD3E IL12RB1 AGER IGF1 CD40LG IL15 CD274 NCK1 VCAM1 IL18 RIPK2 RPS3 PTPRC CCL5 CD6 RASAL3 FADD HMGB1 TNFRSF13C IL12B VTCN1 IL6ST IL23A TMIGD2 TNFSF9 SPTA1 SYK IL6 CD24
	POSITIVE_REGULATION_OF_LEUKOCYTE_MIGRATION	0.00269542	0.0326739	-0.60723	-2.62786	0	122	77	TREM2 AIF1 GAS6 RAC2 CD74 LGALS3 PTAFR TGFB1 P2RY12 C5AR1 SERPINE1 CSF1 RARRES2 C3AR1 RHOA LGALS9 CCR1 PYCARD TRPV4 SELENOK IL1R1 RAC1 WNT5A PGF THY1 CCL3 CCL7 THBS1 F2RL1 MMP14 CCL19 CCR2 VEGFC CCR7 CCL21 NCKAP1L CCL8 CXCL12 FPR2 XCL2 ANO6 AGER DYSF MOSPD2 TNFSF18 CXCL8 CREB3 CCL1 SPN CXCL13 CXCL10 CMKLR1 SELP CCR6 CCL4 VEGFB TNF ITGA4 GPSM3 STK39 PDGFD S100A7 CCL24 CXCL14 ADAM10 TNFRSF14 CCL5 P…
	RESPIRATORY_BURST	0.00230415	0.0326739	-0.607295	-2.06564	0	34	24	RAC2 CD52 NCF4 NCF2 SELENOK RAC1 PGAM1 JCHAIN SLAMF8 HCK CYBB NCF1B PIK3CD NCF1C SLC11A1 PRDX2 DUSP10 NCF1 PIK3CG RPS19 GRN CYBA NOX1 CD24
	REGULATION_OF_MACROPHAGE_MIGRATION	0.00230415	0.0326739	-0.607884	-2.05133	0	33	17	TREM2 P2RY12 C5AR1 MMP28 CSF1 RARRES2 C3AR1 CX3CR1 TRPV4 CCL3 THBS1 MMP14 EMILIN1 CD200R1 CYP19A1 STAP1 SLAMF8
	LEUKOCYTE_ACTIVATION_INVOLVED_IN_INFLAMMATORY_RESPONSE	0.00224215	0.0326739	-0.609551	-2.18729	0	42	19	TREM2 TYROBP AIF1 CX3CL1 C5AR1 IL33 ITGB2 C1QA TLR2 CCL3 ITGAM MMP8 SNCA TLR3 STAP1 TLR7 FPR2 AGER LDLR
	REGULATION_OF_MAST_CELL_ACTIVATION	0.00230947	0.0326739	-0.61103	-2.16011	0	40	23	RAC2 FCER1G CD300A IL13RA2 CRLF2 TSLP MILR1 LGALS9 VAMP8 PLSCR1 FGR C12orf4 HMOX1 CD300LF FOXF1 LYN IL4R CNR2 CNR1 ADORA2B UNC13D ENPP3 CD84
	REGULATION_OF_T_CELL_CYTOKINE_PRODUCTION	0.00228833	0.0326739	-0.611707	-2.03643	0	30	16	CLC B2M NLRP3 TBX21 IL1R1 SASH3 IL18R1 TNFSF4 RSAD2 CCR2 FOXP3 IL1B TNFRSF1B HLA-F IL18 IFNB1
	REGULATION_OF_T_CELL_MEDIATED_IMMUNITY	0.00253165	0.0326739	-0.612402	-2.36078	0	67	41	CLC B2M CD1C CLEC4G NLRP3 HLA-E TBX21 IL1R1 SASH3 IL18R1 WAS CD1E FCGR2B CD1D HLA-C IL7R HLA-B HLA-A TNFSF4 RSAD2 CCR2 FOXP3 STX7 IL1B CD1B CD1A IL12RB1 AGER TNFRSF1B HLA-F P2RX7 IL18 PTPRC LILRB1 IFNB1 RIPK3 FADD HMGB1 IL12B HLA-G IL23A
	MONONUCLEAR_CELL_MIGRATION	0.00251889	0.0326739	-0.615437	-2.50293	0	84	54	CCL13 AIF1 CX3CL1 LGALS3 TGFB1 NBL1 C5AR1 SERPINE1 CCL23 CSF1 CCL2 RARRES2 C3AR1 CCR1 SIRPA TRPV4 CCN3 CCL3 JAML CCL7 THBS1 PTPRO CCL19 CCL17 CCR2 CCL18 CCL14 CCL21 ANXA1 SLAMF8 CCL8 CXCL12 FPR2 XCL2 PECAM1 ANO6 AGER PDGFB MOSPD2 LYN CREB3 CCL1 CXCL10 CMKLR1 CCL4 CCL11 TNF GREM1 PDGFD S100A7 CCL24 CCL5 CCL3L1 HMGB1
	T_CELL_MIGRATION	0.00246305	0.0326739	-0.617217	-2.36517	0	61	42	AIF1 CCL2 RHOA PYCARD SELENOK WNT5A CCL3 GPR183 S1PR1 CCR2 CD200R1 CCL21 CXCL12 XCL2 SPN CXCL13 MSN CXCL10 CCR6 APOD LRCH1 ITGA4 STK39 PIK3CD S100A7 ITGB7 ADAM10 TNFRSF14 CCL5 RIPK3 FADD CD200 DOCK8 CXCL11 PIK3CG APP ADAM8 MYO1G RIPOR2 CXCR3 CCL26 ZAP70
	MACROPHAGE_MIGRATION	0.00232558	0.0326739	-0.620981	-2.26388	0	46	24	CKLF TREM2 CX3CL1 LGALS3 P2RY12 C5AR1 MMP28 CSF1 CCL2 RARRES2 C3AR1 CX3CR1 TRPV4 SAA1 CCL3 THBS1 MMP14 CCR2 EMILIN1 CD200R1 CYP19A1 STAP1 SLAMF8 ROR2
	NEGATIVE_REGULATION_OF_LEUKOCYTE_MEDIATED_IMMUNITY	0.00240385	0.0326739	-0.621223	-2.27605	0	49	28	CD300A CLEC4G IL13RA2 HAVCR2 LGALS9 HLA-E TBX21 FCGR2B IL7R HMOX1 NDFIP1 CCR2 FOXP3 FOXF1 PARP3 BST2 SERPINB4 PTPN6 HLA-F CR1 PTPRC LILRB1 IFNB1 MICA SERPINB9 ARRB2 CD84 HLA-G
	RESPONSE_TO_FUNGUS	0.00242131	0.0326739	-0.626466	-2.30384	0	50	26	TGFB1 RARRES2 PTX3 ATG5 CTSG BTK HAMP BCL10 RNASE7 COTL1 DEFA4 LTF S100A8 TLR4 BAK1 DEFA3 NLRP10 GAPDH CLEC6A S100A9 SPON2 CARD9 SYK FAM3A HRG ELANE
	NEGATIVE_REGULATION_OF_VASCULAR_SMOOTH_MUSCLE_CELL_PROLIFERATION	0.00228833	0.0326739	-0.633208	-2.10801	0	30	11	PRKG1 MYOCD CNN1 TPM1 IL10 HMOX1 CDKN1A TGFB3 PPARG MEF2C PTEN
	AXONEMAL_DYNEIN_COMPLEX_ASSEMBLY	0.00228833	0.0326739	-0.637229	-2.1214	0	30	22	PIH1D3 ZMYND10 DNAI2 CFAP73 CFAP100 DNAI1 LRRC49 DRC1 DNAAF1 DNAAF3 SPAG1 CCDC103 TEKT2 CCDC114 CCDC65 DNALI1 DNAH7 LRRC6 ARMC4 DNAH8 DNAAF4 CCDC151
	CARTILAGE_MORPHOGENESIS	0.00230415	0.0326739	-0.640342	-2.0883	0	29	17	SNAI2 MATN3 COL6A2 MSX1 VIT COL6A1 WNT7B RSPO2 COL6A3 HOXA5 MEF2C VWA1 COL14A1 COL12A1 SCARA3 MATN4 SNAI1
	REGULATION_OF_B_CELL_RECEPTOR_SIGNALING_PATHWAY	0.00234192	0.0326739	-0.640642	-2.03571	0	27	19	CMTM3 CD300A LPXN FCGR2B PTPN22 CD22 STAP1 LYN PTPN6 NFAM1 GCSAM PTPRC PLCL2 BLK PRKCH CD19 PRKCB CBFB FCRL3
	REGULATION_OF_TYPE_2_IMMUNE_RESPONSE	0.00228833	0.0326739	-0.643283	-2.14155	0	30	17	CD74 CD86 NLRP3 IL33 TBX21 TNFSF4 NDFIP1 RSAD2 CCR2 HLX ANXA1 IL4R NOD2 IL18 IFNB1 IFNL1 IL27RA
	POSITIVE_REGULATION_OF_NEUTROPHIL_MIGRATION	0.00232019	0.0326739	-0.643592	-2.04152	0	26	13	RAC2 CD74 C5AR1 C3AR1 IL1R1 RAC1 CCL19 CCR7 CCL21 NCKAP1L DYSF MOSPD2 CXCL8
	REGULATION_OF_T_CELL_MIGRATION	0.00224215	0.0326739	-0.6501	-2.33279	0	42	27	AIF1 RHOA PYCARD SELENOK WNT5A CCR2 CD200R1 CCL21 CXCL12 XCL2 SPN CXCL13 CXCL10 CCR6 APOD LRCH1 ITGA4 STK39 S100A7 ADAM10 TNFRSF14 CCL5 RIPK3 FADD CD200 DOCK8 APP
	REGULATION_OF_BONE_DEVELOPMENT	0.00238095	0.0326739	-0.655435	-2.01463	0	24	13	TYROBP CLDN18 RFLNA SIGLEC15 TMEM119 GHRL SLC9B2 LOX FBN1 LTF GPR68 LILRB1 GREM1
	REGULATION_OF_LYMPHOCYTE_CHEMOTAXIS	0.00232019	0.0326739	-0.657874	-2.05694	0	25	16	CCL2 WNT5A CCL3 CCL7 CCR2 CCL21 XCL2 CXCL13 CXCL10 CCL4 STK39 S100A7 CXCL14 ADAM10 CCL5 PTK2B
	POSITIVE_REGULATION_OF_T_CELL_MIGRATION	0.00228833	0.0326739	-0.660853	-2.20005	0	30	21	AIF1 RHOA PYCARD SELENOK WNT5A CCR2 CCL21 CXCL12 XCL2 SPN CXCL13 CXCL10 ITGA4 STK39 S100A7 ADAM10 TNFRSF14 CCL5 FADD DOCK8 APP
	DENDRITIC_CELL_MIGRATION	0.00234192	0.0326739	-0.662749	-2.10596	0	27	19	GAS6 LGALS9 CCR1 GPR183 CCL19 CCR2 CCR7 CCL21 SLAMF8 ANO6 CXCR4 CCR5 CCR6 CCL5 HMGB1 CXCR2 DOCK8 PIK3CG EPS8
	LYMPHOCYTE_CHEMOTAXIS	0.00240964	0.0326739	-0.663287	-2.54316	0	60	38	CKLF CCL13 CX3CL1 GAS6 CCL23 CCL2 SAA1 WNT5A CH25H CCL3 GPR183 CCL7 CCL19 CCL17 CCR2 CCL18 CCL14 CCL21 CCL8 XCL2 CYP7B1 CCL1 CXCL13 CXCL10 CCL4 CCL11 STK39 PIK3CD S100A7 CCL24 CXCL14 ADAM10 CCL5 PTK2B CCL3L1 CXCL11 PIK3CG HSD3B7
	REGULATION_OF_NEUROINFLAMMATORY_RESPONSE	0.00229358	0.0326739	-0.66769	-2.34187	0	39	21	TREM2 CX3CL1 C5AR1 IL33 ITGB2 MMP3 C1QA CCL3 ITGAM MMP8 CD200R1 IL1B STAP1 AGER IGF1 LDLR TNFRSF1B IL18 MMP9 PTPRC TNF
	EOSINOPHIL_MIGRATION	0.00238095	0.0326739	-0.672843	-2.06814	0	24	16	CCL13 CX3CL1 LGALS3 CD300A CCL23 CCL2 HRH1 CCL3 CCL7 PTGER4 CCL8 CCL1 CCL4 CCL11 CCL24 CCL5
	INTERLEUKIN_8_SECRETION	0.00228311	0.0326739	-0.674091	-2.17909	0	28	20	TMSB4X CD14 CHI3L1 CD58 LGALS9 ANXA4 TLR2 PYCARD WNT5A PTPN22 FCN1 F2RL1 F2R ANXA1 TLR1 HYAL2 SSC5D CD2 RAB1A NLRP10
	POSITIVE_REGULATION_OF_LYMPHOCYTE_MIGRATION	0.00232019	0.0326739	-0.678988	-2.33031	0	36	26	AIF1 RHOA PYCARD SELENOK WNT5A CCL3 CCL7 CCR2 CCL21 CXCL12 XCL2 SPN CXCL13 CXCL10 CCL4 ITGA4 STK39 S100A7 CXCL14 ADAM10 TNFRSF14 CCL5 PTK2B FADD DOCK8 APP
	INTERLEUKIN_4_PRODUCTION	0.00230415	0.0326739	-0.679635	-2.3117	0	34	23	SCGB1A1 FCER1G HAVCR2 CD86 NLRP3 IL33 LGALS9 CLECL1 HLA-E SASH3 CD28 CD83 TNFSF4 NDFIP1 FOXP3 CD3E CD40LG LEF1 IL1RAP ITK RARA ZFPM1 VTCN1
	POSITIVE_REGULATION_OF_T_HELPER_1_TYPE_IMMUNE_RESPONSE	0.00223714	0.0326739	-0.680876	-2.01365	0	20	16	CD80 IL1R1 IL18R1 CCL19 CCR2 IL1B HLX ANXA1 IL12RB1 IL18 RIPK2 NLRP10 IL27RA SLC11A1 IL12B IL23A
	REGULATION_OF_MICROGLIAL_CELL_ACTIVATION	0.00238095	0.0326739	-0.681318	-2.09419	0	24	13	TREM2 CX3CL1 C5AR1 ITGB2 C1QA CCL3 ITGAM MMP8 STAP1 AGER LDLR PTPRC TNF
	TUMOR_NECROSIS_FACTOR_BIOSYNTHETIC_PROCESS	0.00230947	0.0326739	-0.681892	-2.07647	0	23	18	TYROBP CX3CR1 IL10 GHRL THBS1 CCR2 TLR1 TLR4 CYBB AGER SPN TNFRSF8 LILRB1 HSPB1 UBE2J1 APP CARD9 AZU1
	POSITIVE_REGULATION_OF_LYMPHOCYTE_CHEMOTAXIS	0.00223714	0.0326739	-0.691218	-2.04424	0	20	14	WNT5A CCL3 CCL7 CCR2 CCL21 XCL2 CXCL13 CCL4 STK39 S100A7 CXCL14 ADAM10 CCL5 PTK2B
	MYELOID_DENDRITIC_CELL_ACTIVATION	0.00228311	0.0326739	-0.69132	-2.23479	0	28	22	CSF2 FLT3LG TGFB1 HAVCR2 SPI1 PYCARD TGFBR2 IL10 CD2 DOCK2 UBD DCSTAMP TSPAN32 CLEC4D HMGB1 BATF3 SLAMF1 CAMK4 DHRS2 BATF RELB BATF2
	RIBONUCLEOSIDE_CATABOLIC_PROCESS	0.00225734	0.0326739	-0.692109	-2.06649	0	21	13	APOBEC3C APOBEC3G APOBEC3F HPRT1 APOBEC3H CDA APOBEC3A APOBEC3D UPP1 NUDT18 AICDA APOBEC3B APOBEC1
	T_CELL_MEDIATED_CYTOTOXICITY	0.00242718	0.0326739	-0.6953	-2.52599	0	48	35	CTSH B2M CD1C HLA-E CTSC HPRT1 RAB27A RAET1L CD1E FCGR2B CD1D HLA-C IL7R HLA-B HLA-A STX7 GZMM CD1B ULBP2 CD1A IL12RB1 AGER HLA-F P2RX7 PRF1 PTPRC LILRB1 MICA ULBP3 RIPK3 FADD MICB IL12B HLA-G IL23A
	DENDRITIC_CELL_DIFFERENTIATION	0.00230947	0.0326739	-0.69624	-2.46135	0	40	28	GATA1 TREM2 AXL GAS6 CSF2 TGFB1 SPI1 LGALS9 TGFBR2 LILRB2 FCGR2B F2RL1 CCL19 CCR7 AGER LYN FLT3 LILRB1 UBD DCSTAMP AZI2 HMGB1 BATF3 CAMK4 HLA-G ZBTB46 DHRS2 BATF
	REGULATION_OF_MONONUCLEAR_CELL_MIGRATION	0.00221239	0.0326739	-0.696792	-2.50894	0	43	30	AIF1 LGALS3 TGFB1 NBL1 C5AR1 SERPINE1 CSF1 RARRES2 C3AR1 CCR1 TRPV4 CCN3 THBS1 CCR2 SLAMF8 CXCL12 FPR2 ANO6 AGER MOSPD2 LYN CREB3 CCL1 CXCL10 CMKLR1 TNF GREM1 PDGFD S100A7 CCL5
	EOSINOPHIL_CHEMOTAXIS	0.00223714	0.0326739	-0.698561	-2.06596	0	20	14	CCL13 CX3CL1 LGALS3 CCL23 CCL2 HRH1 CCL3 CCL7 CCL8 CCL1 CCL4 CCL11 CCL24 CCL5
	REGULATION_OF_T_HELPER_1_TYPE_IMMUNE_RESPONSE	0.00234192	0.0326739	-0.698922	-2.2209	0	27	22	HAVCR2 IL33 CD80 IL1R1 IL18R1 IL1RL1 CCL19 TNFSF4 CCR2 IL1B HLX ANXA1 IL12RB1 IL27 IL4R IL18 RIPK2 NLRP10 IL27RA SLC11A1 IL12B IL23A
	REGULATION_OF_CARDIAC_MUSCLE_CONTRACTION_BY_REGULATION_OF_THE_RELEASE_OF_SEQUESTERED_CALCIUM_ION	0.00225734	0.0326739	-0.702387	-2.09718	0	21	13	GSTO1 CALM2 PLN CASQ2 FKBP1B CLIC2 CALM1 CAMK2D CACNA1C CALM3 ATP1A2 PRKACA TMEM38B
	CHRONIC_INFLAMMATORY_RESPONSE	0.00226244	0.0326739	-0.704372	-2.02916	0	18	15	IL10 THBS1 FOXP3 CYP19A1 S100A8 LTA VCAM1 CXCL13 CCL11 TNF TNFAIP3 CCL5 ADORA2B VNN1 UNC13D
	REGULATION_OF_INTERLEUKIN_4_PRODUCTION	0.00228311	0.0326739	-0.707396	-2.28676	0	28	17	SCGB1A1 FCER1G HAVCR2 CD86 NLRP3 IL33 LGALS9 HLA-E SASH3 CD28 CD83 TNFSF4 NDFIP1 FOXP3 CD3E CD40LG LEF1
	POSITIVE_REGULATION_OF_NEUROINFLAMMATORY_RESPONSE	0.00223714	0.0326739	-0.712387	-2.10685	0	20	12	TREM2 IL33 ITGB2 C1QA CCL3 ITGAM MMP8 IL1B STAP1 AGER IL18 TNF
	POSITIVE_REGULATION_OF_MACROPHAGE_ACTIVATION	0.00230415	0.0326739	-0.716311	-2.33605	0	29	18	TREM2 HAVCR2 IL33 ITGB2 C1QA SPACA3 WNT5A IL10 IL1RL1 CCL3 ITGAM MMP8 THBS1 STAP1 TLR4 AGER CEBPA IL4R
	REGULATION_OF_T_CELL_MEDIATED_CYTOTOXICITY	0.00231481	0.0326739	-0.71823	-2.42511	0	32	24	B2M CD1C HLA-E CD1E FCGR2B CD1D HLA-C IL7R HLA-B HLA-A STX7 CD1B CD1A IL12RB1 AGER HLA-F P2RX7 PTPRC LILRB1 RIPK3 FADD IL12B HLA-G IL23A
	POSITIVE_REGULATION_OF_ANTIGEN_RECEPTOR_MEDIATED_SIGNALING_PATHWAY	0.00231481	0.0326739	-0.719265	-2.17516	0	22	14	CMTM3 TESPA1 LCK CCR7 STAP1 KCNN4 TRAT1 LYN NFAM1 CYLD RPS3 PTPRC PRKCH PRKCB
	POSITIVE_REGULATION_OF_INTERLEUKIN_4_PRODUCTION	0.00230947	0.0326739	-0.719445	-2.19083	0	23	13	FCER1G HAVCR2 CD86 NLRP3 IL33 LGALS9 HLA-E SASH3 CD28 TNFSF4 FOXP3 CD3E CD40LG
	TOLERANCE_INDUCTION	0.00232019	0.0326739	-0.719813	-2.2506	0	25	19	CLC TGFB1 HAVCR2 LGALS9 HLA-E TGFBR2 LILRB2 IL2RA FOXP3 IRAK3 ICOS CD3E CD274 LYN PDCD1 CCR4 TNFAIP3 HMGB1 HLA-G
	POSITIVE_REGULATION_OF_T_CELL_MEDIATED_CYTOTOXICITY	0.00232019	0.0326739	-0.722962	-2.26045	0	25	19	B2M CD1C HLA-E CD1E CD1D HLA-C HLA-B HLA-A STX7 CD1B CD1A IL12RB1 HLA-F P2RX7 PTPRC FADD IL12B HLA-G IL23A
	POSITIVE_REGULATION_OF_INTERLEUKIN_8_SECRETION	0.00219298	0.0326739	-0.725265	-2.01007	0	15	13	CD14 CD58 LGALS9 TLR2 PYCARD WNT5A FCN1 F2RL1 F2R TLR1 HYAL2 CD2 NLRP10
	REGULATION_OF_MONOCYTE_CHEMOTAXIS	0.00232019	0.0326739	-0.726826	-2.27253	0	25	19	AIF1 NBL1 SERPINE1 CCR1 CCN3 CCR2 SLAMF8 CXCL12 FPR2 ANO6 MOSPD2 LYN CREB3 CCL1 CXCL10 GREM1 S100A7 CCL5 HMGB1
	NEGATIVE_REGULATION_OF_INTERLEUKIN_17_PRODUCTION	0.00219298	0.0326739	-0.728928	-2.02022	0	15	8	VSIR TGFB1 PRNP TNFSF4 FOXP3 TUSC2 NCKAP1L TLR4
	NEGATIVE_REGULATION_OF_PHAGOCYTOSIS	0.00226244	0.0326739	-0.739114	-2.14572	0	19	15	SNX3 CD300A TGFB1 ATG5 TLR2 SIRPA FCGR2B CD300LF ATG3 CSK DYSF PTEN HMGB1 RACK1 CD47
	ANTIGEN_PROCESSING_AND_PRESENTATION_OF_ENDOGENOUS_ANTIGEN	0.00223714	0.0326739	-0.744812	-2.20274	0	20	17	CD74 B2M CD1C HLA-E ATG5 CD1E CD1D HLA-C HLA-B HLA-A CD1B CD1A HLA-F ERAP2 ERAP1 HLA-G TAP1
	POSITIVE_REGULATION_OF_SEQUESTERING_OF_CALCIUM_ION	0.00219298	0.0326739	-0.746467	-2.06883	0	15	11	GSTO1 TGFB1 CALM2 CASQ2 FKBP1B CLIC2 PKD2 CALM1 SRI MTLN CALM3
	POSITIVE_REGULATION_OF_MONOCYTE_CHEMOTAXIS	0.00226244	0.0326739	-0.751096	-2.16376	0	18	14	AIF1 SERPINE1 CCR1 CCR2 CXCL12 FPR2 ANO6 MOSPD2 CREB3 CCL1 CXCL10 S100A7 CCL5 HMGB1
	POSITIVE_REGULATION_OF_MACROPHAGE_MIGRATION	0.00226244	0.0326739	-0.753223	-2.16989	0	18	10	TREM2 P2RY12 C5AR1 CSF1 RARRES2 C3AR1 TRPV4 CCL3 THBS1 MMP14
	POSITIVE_REGULATION_OF_MICROGLIAL_CELL_ACTIVATION	0.00217391	0.0326739	-0.754151	-2.03447	0	14	8	TREM2 ITGB2 C1QA CCL3 ITGAM MMP8 STAP1 AGER
	POSITIVE_REGULATION_OF_MONONUCLEAR_CELL_MIGRATION	0.00230947	0.0326739	-0.766938	-2.33545	0	23	19	AIF1 LGALS3 TGFB1 SERPINE1 CCR1 CCR2 CXCL12 FPR2 ANO6 AGER MOSPD2 CREB3 CCL1 CXCL10 TNF PDGFD S100A7 CCL5 HMGB1
	INNATE_IMMUNE_RESPONSE_IN_MUCOSA	0.00219298	0.0326739	-0.767177	-2.12622	0	15	9	RNASE3 DEFA4 RPL39 CAMP LTF BPIFB1 DEFB1 DEFA3 APOA4
	PYRIMIDINE_RIBONUCLEOSIDE_CATABOLIC_PROCESS	0.00223214	0.0326739	-0.772274	-2.0049	0	13	11	APOBEC3C APOBEC3G APOBEC3F APOBEC3H CDA APOBEC3A APOBEC3D UPP1 AICDA APOBEC3B APOBEC1
	ANTIGEN_PROCESSING_AND_PRESENTATION_VIA_MHC_CLASS_IB	0.00219298	0.0326739	-0.772328	-2.1405	0	15	11	B2M CD1C HLA-E CD1E CD1D HLA-C HLA-B HLA-A CD1B CD1A HLA-F
	REGULATION_OF_ANTIGEN_PROCESSING_AND_PRESENTATION	0.00226244	0.0326739	-0.799771	-2.30399	0	18	13	TREM2 CD74 HLA-DOA PYCARD LILRB2 HLA-DOB WAS FCGR2B CD68 THBS1 CCL19 CCR7 CCL21
