# Supplementary material for: SETDB1 Overexpression Sets an Intertumoral Transcriptomic Divergence in Non-small Cell Lung Carcinoma
Source: Front Genet. 2020 Dec 2;11:573515. doi: 10.3389/fgene.2020.573515 (PMC7738479; doi:10.3389/fgene.2020.573515)
Supplement: Supplementary file 5 [file Table_4.XLSX]

## Sheet: -
*** Expression levels of genes belonging to GO subsets of 'HISTONE_MODIFICATION' collection
GO category	gene id	entrez id	ADC_high	ADC_low	SCC_high	SCC_low	normal	sd_ADC_high	sd_ADC_low	sd_SCC_low	sd_Normal	FC_ADC_high/normal	FC_ADC_low/normal	FC_SCC_high/normal	FC_SCC_low/normal
histone acetylation	Crtc2	200186	4318.25	2552.78	3909.64	2478.41	2654.09	1831.32	675.99	596.97	418.09	1.62702	0.961829	1.47306	0.933808
	Taf5l	27097	2030.55	1511.07	2222.72	1601.06	1561.67	571.91	411.98	540.23	290.05	1.30024	0.967599	1.4233	1.02522
	Jade3	9767	1129.71	716.17	1055.81	659.14	716.26	795.1	287	219.4	119.25	1.57723	0.999874	1.47406	0.920252
	Sdr16c5	195814	2391.34	3742.81	573.02	1813.92	4654.8	2367.52	3708.58	2726.04	2585.99	0.513736	0.804075	0.123103	0.389688
	Kansl1	284058	3698.55	2872.81	3717.78	2536.88	2862.3	1881.69	1537.82	790.18	621.14	1.29216	1.00367	1.29888	0.886308
	Tada2a	6871	961.33	829.63	1183.84	829.83	782.77	250.03	316.03	327.75	151.14	1.22811	1.05986	1.51237	1.06012
	Sin3a	25942	3750.65	3230.19	5343.91	3898.61	3875.26	1093.47	1055.62	1368.51	681.71	0.967845	0.833541	1.37898	1.00603
	Msl2	55167	1758.52	1461.62	2975.79	2094.22	1829.47	712.99	546.01	718.26	324.26	0.961218	0.798931	1.62659	1.14471
	Taf1	6872	2491.44	1944.12	2858.99	1951.14	2213.34	853.1	958.76	769.57	470.01	1.12565	0.878365	1.29171	0.881537
	Tada1	117143	991.92	774.68	1258.11	837.78	567.82	350.25	361.16	482.98	141.23	1.74689	1.36431	2.21568	1.47543
	Paxip1	22976	1264.58	805.43	1322.73	933.56	617.01	491.93	335.16	402.69	97.53	2.04953	1.30538	2.14377	1.51304
	Hnf1a	6927	168.06	71.98	45.97	8.33	7.57	284.42	168.46	41.98	7.96	22.2008	9.50859	6.07266	1.1004
	Hcfc1	3054	6604.69	4605.81	8070.23	5575.02	4802.01	2177.91	2028.82	2198.48	1264.99	1.3754	0.959142	1.68059	1.16098
	Ep400	57634	4241.65	2815.59	4445.34	3101.26	3274.66	1551.5	1292.12	1366.32	816.95	1.29529	0.859811	1.3575	0.947048
	Atg5	9474	1711.33	2356.04	2201.33	3069.15	1943.21	576.65	1031.4	1637.42	515.23	0.880672	1.21245	1.13283	1.57942
	Msl1	339287	4617.47	3854.4	5170.43	3993.83	3622.87	1234.82	1504.14	1185.8	576.29	1.27453	1.06391	1.42716	1.10239
	Kat7	11143	2988.23	2218.79	3049.15	2307.88	2316.72	1078.88	735.9	877.72	411.1	1.28985	0.957729	1.31615	0.996184
	Tgfb1	7040	2882.59	4913.48	4089.21	6541.76	5622.47	1756.55	2219.45	3640.48	1594.33	0.512691	0.873901	0.727298	1.1635
	Kat6b	23522	1834.97	1336.09	2149.91	1494.41	2369.42	757.57	747.55	630.48	681.32	0.774438	0.563889	0.907357	0.630707
	Brca1	672	887.92	772.39	1577.52	969.53	319.36	588.64	602.78	531.12	88.02	2.78031	2.41856	4.93963	3.03585
	Wdr5	11091	2556.71	1952.85	3736.27	2808.11	1583.48	990.56	714.08	1111.09	284.2	1.61461	1.23326	2.35953	1.77338
	Ctcf	10664	3171.74	2595.47	3695.3	3038.94	2876.89	775.29	671.09	780.42	406.23	1.10249	0.902179	1.28448	1.05633
	Dr1	1810	3249.4	4091.04	3702.88	4859.06	3419.98	1154.29	1771.3	2036.33	681.28	0.950123	1.19622	1.08272	1.42079
	Atg7	10533	1193.56	1660.41	1013.08	1304.05	1777.65	481.24	564.52	492.97	405.08	0.671426	0.934048	0.569898	0.733581
	Bend3	57673	586.7	367.73	613.5	458.11	285.31	242.35	164.77	162.43	82.27	2.05636	1.28888	2.15029	1.60566
	Ing5	84289	1247.98	842.51	1214.07	917.98	1154.99	524.9	325.97	385.01	260.14	1.08051	0.729452	1.05115	0.794795
	Brd8	10902	2846.61	2219.68	2310.29	1824.17	1994.74	910.46	748.44	659.43	365.3	1.42706	1.11277	1.15819	0.91449
	Brpf3	27154	4225.74	2819.06	2650.17	1958.62	2319.71	1932.48	1124.85	1042.08	544.69	1.82167	1.21526	1.14246	0.844338
	Ncoa1	8648	2905.17	2331.87	3749.33	2826.09	4158.75	1317.53	889.85	1233.88	858.05	0.698568	0.560714	0.901552	0.679553
	Smarca4	6597	8667.86	7492.09	10870.3	7674.09	5943.1	4642.5	3913.35	3450.27	1432.66	1.45847	1.26064	1.82906	1.29126
	Kat2a	2648	4042.14	2634.07	4290.95	3146.71	1159.11	2196.26	1306.89	1486.63	396.5	3.48728	2.27249	3.70194	2.71476
	Kat2b	8850	872.59	1258.75	640.26	871.5	2487.09	464.61	629.71	453.54	545.24	0.350848	0.506114	0.257433	0.35041
	Hcfc2	29915	690.65	839.92	589.04	768.7	1065.74	390.61	423.74	387.48	236.81	0.648047	0.78811	0.552705	0.721283
	Rps6ka4	8986	2187.31	2757.42	2549.23	3401.6	2019.15	877.17	1488.83	1519.5	560.95	1.08328	1.36563	1.26253	1.68467
	Tcf3	6929	4444.81	3697.91	6548.98	4882.13	2107.31	2142.24	1734.79	2433.59	546.62	2.10923	1.7548	3.10774	2.31676
	Ruvbl1	8607	3145.19	2521.38	5821.96	4474.55	1665.04	1475.78	1029.74	2095.03	524.63	1.88896	1.51431	3.49659	2.68735
	Nos1	4842	138.55	39.2	792.12	293.87	577.72	406.24	79.77	495.63	443.45	0.239822	0.0678529	1.37111	0.508672
	Lif	3976	2198.75	1742.51	714.64	1428.5	2248.95	2647.53	1651.59	1685.53	5052.68	0.977678	0.77481	0.317766	0.635185
	Brd4	23476	5135.27	4537.35	8285.68	6440.81	5248.13	1880.86	1845.35	3577.46	1268.82	0.978495	0.864565	1.57879	1.22726
	Iws1	55677	3350.16	2754.89	3200.23	2727.37	2416.54	875.7	741	767.61	403.34	1.38635	1.14001	1.3243	1.12863
	Crebbp	1387	6086.94	4852.96	6387.59	5015.96	6079.56	2229.04	1813.3	2142.16	1503.65	1.00121	0.798242	1.05067	0.825053
	Kansl3	55683	3481.18	2606.97	3699.37	3083.88	3825.24	1395.8	633.93	1184.32	589.8	0.910055	0.681518	0.967095	0.806193
	Gata2	2624	665.17	466.5	689.77	420.28	2237.95	574.02	311.81	344.24	1158.76	0.297223	0.20845	0.308215	0.187797
	Kmt2a	4297	4530.79	3696.7	4010.98	3045.8	4286.82	1829.76	2534.67	1316.06	1261.85	1.05691	0.862341	0.935654	0.710503
	Trrap	8295	6010.67	4214.41	5547.59	4183.61	3475.93	2881.82	4003.42	2303.23	940.63	1.72923	1.21246	1.596	1.20359
	Supt7l	9913	2742.59	2411.67	2784.83	2420.48	1961.72	823.16	710.12	553.07	200.69	1.39805	1.22937	1.41959	1.23386
	Yeats2	55689	2559.89	2197.37	7407.15	5616.86	2090.33	1120.73	1114.43	3074.34	542.62	1.22463	1.05121	3.54353	2.68707
	Taf6l	10629	613.34	515.69	811.14	662.35	470.93	207.74	223.78	241.73	97.22	1.3024	1.09505	1.72242	1.40647
	Mecp2	4204	3084.7	2914.55	3043.39	2519.17	3867.77	1135.45	1181.43	871.56	782.66	0.79754	0.753548	0.786859	0.651324
	Kat14	57325	825.41	767.84	1205.63	965.15	746.42	355.15	265.54	449.77	165.27	1.10583	1.0287	1.61522	1.29304
	Smad4	4089	3350.97	3073.02	3643.17	3007.4	4073.14	1309.99	1462.43	1117.98	563.89	0.822699	0.75446	0.894438	0.738349
	Setd5	55209	6065.44	4280.05	5645.38	4728.04	4194.97	1948.04	1627.94	1718.58	927.32	1.44588	1.02028	1.34575	1.12707
	Brca2	675	508	410.9	711.27	518.41	219.2	457.49	345.58	287.85	124.5	2.31752	1.87454	3.24484	2.36501
	App	351	35748.2	42209.7	42250	54512.1	44182.9	21026	18220.5	47222.9	11483.9	0.809095	0.95534	0.956253	1.23378
	Tada3	10474	3699.32	4588.18	3467.54	4064.08	4083.17	1114.3	1529.9	1588.11	615.07	0.905992	1.12368	0.849227	0.995325
	Chd5	26038	31.67	16.76	29.59	40.79	23.5	121.6	53.2	110.65	16.9	1.34766	0.713191	1.25915	1.73574
	Epc1	80314	1809.69	1477.65	1335.33	1151.42	1824.21	617.98	736.87	296.74	235.96	0.99204	0.810022	0.732005	0.631188
	Brd1	23774	2419.91	1933.37	3017.32	2494.99	2181.69	904.35	716.24	1130.13	446.6	1.10919	0.88618	1.38302	1.1436
	Ep300	2033	5412.97	4604.56	6982.02	5800.26	6124.98	1749.82	1996.2	2475.89	1548.33	0.883753	0.751767	1.13993	0.946984
	Kat8	84148	2109.49	1964.04	1762.55	1496.43	1987.13	854.45	917.25	420.99	276.79	1.06158	0.98838	0.886983	0.753061
	Spi1	6688	1398.62	2674.63	1144.28	1579.79	6154.89	1176.19	1636.55	1212.29	2595.78	0.227237	0.434554	0.185914	0.256672
	Taf9	6880	1977.03	2136.06	1827.83	2240.75	1476.51	757.67	1086.78	1558.8	467.41	1.33899	1.4467	1.23794	1.5176
	Eid1	23741	5375.45	7487.49	6496.09	7671.22	9606.53	1694.91	2911.21	3623.75	2690.55	0.559562	0.779417	0.676216	0.798542
	Yeats4	8089	768.5	1544.14	1190.82	1535.48	577.58	274.58	4453.45	1331.48	242.54	1.33055	2.67347	2.06174	2.65847
	Taf12	6883	1266.95	1350.48	959.45	1119.85	874.41	411.77	507.04	387.21	144.26	1.44892	1.54445	1.09725	1.28069
	Twist1	7291	107.34	224.8	340.24	558.96	34.38	248.2	272.86	609.23	52.95	3.12216	6.53869	9.89645	16.2583
	Pcgf2	7703	2710.86	2165.2	2134.99	1769.99	1678.59	1424.18	975.8	654.39	396.81	1.61496	1.28989	1.27189	1.05445
	Lef1	51176	448.61	629.46	1278.68	959.46	342.86	302.3	415.78	622.59	206.14	1.30843	1.83591	3.72945	2.7984
	Naa40	79829	1696.45	1321.68	1864.87	1592.93	815.2	753.17	542.8	588.8	195.68	2.08102	1.6213	2.28762	1.95404
	Sirt1	23411	1740.51	1286.42	1087.58	945.08	1605.77	903.61	457.56	280.96	345.19	1.08391	0.801123	0.677295	0.588553
	Brd7	29117	3066.28	2802.45	3509.06	3128.32	2957.18	956.41	792.34	912.41	339	1.03689	0.947677	1.18662	1.05787
	Chek1	1111	964.05	768.31	1555.53	1256.4	184.61	746.98	538.44	666.55	58.25	5.22209	4.1618	8.42603	6.8057
	Per1	5187	6037.17	4291.64	2592.16	3388.16	12031	4882.34	3172.94	2713.72	5811.98	0.501802	0.356716	0.215457	0.28162
	Actl6b	51412	19.29	38.83	11.16	31.37	1.04	93.7	272.48	287.83	3.14	18.5481	37.3365	10.7308	30.1635
	Snca	6622	101.41	188.88	639.14	874.91	408.53	124.12	211.31	953.86	152.64	0.248231	0.462341	1.56449	2.14161
	Nap1l2	4674	96.89	122.96	319.02	231.56	199.66	122.33	160.11	154.77	56.09	0.485275	0.615847	1.59782	1.15977
	Piwil2	55124	71.43	29.37	152.45	87.61	20.51	239.96	83.83	248.11	17.21	3.48269	1.43198	7.43296	4.27157
	Brpf1	7862	1296.09	1105.37	1290.71	1148.51	1374.62	402.13	362.5	527.73	313.43	0.942871	0.804128	0.938958	0.835511
	Taf10	6881	2673.77	3179.96	2462.05	2743.47	2130.6	770.8	1353.87	1100.94	442.07	1.25494	1.49252	1.15557	1.28765
	Msl3	10943	1362.8	1631.28	1508.34	1666.54	1500.38	367.54	516.02	670.82	287.62	0.908303	1.08724	1.00531	1.11075
	Trim16	10626	1087.82	1073.56	3089.58	2378.76	838.29	972.6	1142.85	2342.09	377.05	1.29767	1.28065	3.68557	2.83763
	Dmap1	55929	2098.93	1505.25	1662.78	1468.01	1449.07	885.77	551.35	580.08	247.89	1.44847	1.03877	1.14748	1.01307
	Sphk2	56848	800.33	668.65	866.5	759.62	693.18	422.57	239.2	272.42	176.49	1.15458	0.964612	1.25004	1.09585
	Jade2	23338	2674.01	3165.27	3999.81	3350.79	3321.95	1350.65	2003.16	3006.45	863.61	0.804952	0.952835	1.20405	1.00868
	Kansl2	54934	1459.21	1572.91	1913.95	2133.96	1229.34	446.8	867.92	982.88	282.21	1.18699	1.27948	1.55689	1.73586
	Arid5a	10865	1051.84	1480	1416.41	1650.23	3039.7	542.5	648.79	734.28	2481.59	0.346034	0.48689	0.46597	0.542892
	Morf4l1	10933	8938.79	11149.1	11659.3	12769.9	12768.8	2826.71	4301.73	4968.88	2884.38	0.700048	0.87315	0.913104	1.00008
	Jade1	79960	2977.66	1714.61	1063.55	919.96	3085.35	2117.9	1270.19	424.71	911.39	0.965096	0.555726	0.34471	0.29817
	Ruvbl2	10856	3577.72	4180.85	5297	5971.47	2908.34	1565.46	1856.22	2407.93	966.96	1.23016	1.43754	1.82131	2.05322
	Zmpste24	10269	4302.01	4447.97	3865	4300.79	3372.82	1709.27	1449.04	1768.09	643.85	1.27549	1.31877	1.14593	1.27513
	Gata3	2625	243.41	288.61	1085.6	432.67	407.31	362.65	314.24	535.75	170.94	0.597604	0.708576	2.66529	1.06226
	Snai2	6591	392.55	1000.12	2378.41	2982.87	563.17	534.88	2216.05	2034.03	312.06	0.697036	1.77588	4.22325	5.29657
	Tada2b	93624	1816.4	1692.71	1211.05	1307.63	1976.2	601.39	549.51	375.51	272.54	0.919138	0.856548	0.612818	0.661689
	Mapk3	5595	3327.86	3788.08	2710.11	3000.88	4908.3	1555.03	1672.84	1224.92	1026.41	0.678007	0.77177	0.552148	0.611389
	Auts2	26053	3328.36	3669.6	3896.7	3263.73	2450.82	2638.62	2992.86	1773.38	683.55	1.35806	1.49729	1.58996	1.33169
	Morf4l2	9643	11935.3	12504.7	12102.1	13293.6	7735.11	4476.56	6061.78	6730.82	1716.9	1.543	1.61661	1.56456	1.71861
	Ldb1	8861	3425	2618.42	4075.09	3729.34	2755.5	1366.01	829.48	1321.51	498.14	1.24297	0.950252	1.47889	1.35342
	Noc2l	26155	5403.41	4593.12	5728.38	6372.79	2772.69	2152.98	2606.85	3801.32	588.98	1.9488	1.65656	2.066	2.29841
	Hat1	8520	1989.52	2317.43	3065.5	3297.67	1827.27	637.63	931.78	1358.26	379.87	1.08879	1.26825	1.67764	1.8047
	Ctbp1	1487	7069.54	6713.25	5889.33	5457.66	5522.06	2281.07	2364.99	1653.5	768.23	1.28024	1.21571	1.06651	0.988338
	Actl6a	86	3056.51	3138.22	8538.9	7711.69	1554.84	1264.63	1980.72	4715.83	350.64	1.9658	2.01836	5.49182	4.9598
	Bmi1	648	2486.05	2515.04	2144.85	2348.69	2104.37	1555.98	1121.27	1244.17	510.06	1.18137	1.19515	1.01924	1.1161
	Mbip	51562	4740.3	4133.22	1301.57	1482.2	4642.6	3492.46	2859.96	709.9	1520.23	1.02104	0.890281	0.280354	0.319261
	Flcn	201163	1514.45	1450.95	1577.61	1464.99	2279.75	774.64	428.72	520.5	434.44	0.664305	0.636451	0.69201	0.64261
	Myog	4656	0.31	0.14	1.09	0.81	0.38	0.67	0.38	3.66	0.74	0.815789	0.368421	2.86842	2.13158
	Mrgbp	55257	1328.37	1303.11	1840.68	2000.27	585.16	642.37	817.08	844.71	79.41	2.2701	2.22693	3.1456	3.41833
	Mbd3	53615	2849.75	2753.84	3791.07	3482.37	3173.64	1386.93	1162.64	1477.16	786.24	0.897944	0.867723	1.19455	1.09728
	Meaf6	64769	3358.84	3920.03	3360.02	3125.03	3179.41	1259.03	1558.56	1471.86	543.76	1.05643	1.23294	1.05681	0.982896
	Wbp2	23558	7459.1	7865.32	6125.03	6508.53	10295.9	3246.68	3385.19	2019.13	2079.87	0.724472	0.763927	0.594899	0.632147
	Naa50	80218	6247.62	6314.84	13263.7	12451.4	4960.84	2578.46	2610.74	5159.78	1052.4	1.25939	1.27294	2.67368	2.50993
	Myocd	93649	49.67	143.66	34.33	41.94	399.01	72.63	353.06	74.28	241.54	0.124483	0.360041	0.0860379	0.10511
	Phf20	51230	2581.74	2443.4	2624.34	2491.67	2734.24	834.49	1059.64	687.21	598.31	0.944226	0.89363	0.959806	0.911284
	Sgf29	112869	603.88	679.69	701.66	660.78	825.77	234.08	347.46	247.44	158.67	0.731293	0.823098	0.849704	0.800199
	Glyr1	84656	5604.78	5317.01	4438.09	4265.12	5376.41	1647.79	1529.89	1488.77	608.94	1.04248	0.988952	0.825475	0.793303
	Rps6ka5	9252	556.36	497.15	763.91	815.11	780.86	327.92	546.62	543.6	176.74	0.712496	0.63667	0.978293	1.04386
	Ing3	54556	623	613.31	589.07	566.14	807.33	253.7	228.45	266.55	152.54	0.771679	0.759677	0.729652	0.70125
	Ogt	8473	11753.1	7501.97	7142.66	6724.71	5899.92	7653.14	4570.67	11491.1	2400.33	1.99207	1.27154	1.21064	1.1398
	Mettl8	79828	711.73	765.13	1360.93	1415.94	507.09	305.26	405.38	674.01	94.49	1.40356	1.50886	2.6838	2.79229
	Taf7	6879	5655.16	6561.24	5419.69	5612.52	5486.55	1912.09	3008.04	3023.34	1305.38	1.03073	1.19588	0.987814	1.02296
	Apbb1	322	1008.77	1112.62	747.86	709.49	2680.84	688.8	678.58	616.47	612.35	0.376289	0.415027	0.278965	0.264652
	Naa60	79903	1489.6	1535.99	1337.6	1380.95	1578.35	653.18	600.53	392.42	359.9	0.94377	0.973162	0.847467	0.874933
	Kat6a	7994	3798.04	2823.53	4204.69	4025.18	4265.48	2695.19	1920.96	4031.95	1300.65	0.890413	0.661949	0.985748	0.943664
	Arrb1	408	3245.57	2367.86	753.37	793.87	6438.54	2509.27	1351.91	681.11	1648.45	0.504085	0.367763	0.117009	0.1233
	Kat5	10524	1526.59	1494.49	1558.17	1591.39	1911.67	436.28	489.51	478.79	225.31	0.798564	0.781772	0.815083	0.832461
	Foxp3	50943	233.45	385.54	278.6	291.05	91.82	178.92	275.11	233.31	97.36	2.54247	4.19887	3.0342	3.16979
	Ing4	51147	1313.03	1581.83	1650.45	1614.77	1439.36	545.77	888.12	1002.37	440.89	0.912232	1.09898	1.14666	1.12187
	Pole3	54107	3332.91	4037.3	5464.66	5536.28	2603.5	1222.23	1924.17	3091.14	682.81	1.28017	1.55072	2.09897	2.12648
	L3mbtl2	83746	1665.56	1831.66	2004.52	2017.45	1937.8	426.5	739.28	588.24	272.85	0.859511	0.945227	1.03443	1.0411
	Mcrs1	10445	2887.28	2730.94	3142.79	3162.5	2450.32	804.06	871.78	1002.51	311.01	1.17833	1.11452	1.2826	1.29065
	Pih1d1	55011	2520.8	2730.53	2797.47	2814.9	1966.73	1037.55	1098.78	1061.64	314.37	1.28172	1.38836	1.4224	1.43126
	Smarcb1	6598	3655.29	3619.69	5728.88	5705.54	2640.59	1542.58	1010.43	2166.91	408.98	1.38427	1.37079	2.16955	2.16071
	Isl1	3670	58.64	44.13	39.63	39.96	2.65	180.91	142.33	114.98	4.25	22.1283	16.6528	14.9547	15.0792
	Irf4	3662	682.92	638.63	472.59	473.69	472.39	883.41	590.89	443.93	426.37	1.44567	1.35191	1.00042	1.00275
histone deacetylation	Akap8	10270	1616.18	1348.45	2055.73	1692.16	1596.44	442.65	333.45	664.44	305.48	1.01237	0.844661	1.2877	1.05996
	Akap8l	26993	2024.51	1602.65	2343.1	1986.84	1546.16	844.83	613.33	1171.13	356.65	1.30938	1.03654	1.51543	1.28502
	Baz2a	11176	8372.74	5442.8	7749.44	6022.87	6678.95	3175.29	2102.93	2071.57	1541.75	1.2536	0.814919	1.16028	0.901769
	Bcl6	604	3815.09	3310.63	4791.63	4736.94	5455.63	1732.37	1409.04	2877.56	2340.38	0.699294	0.606828	0.878291	0.868266
	Brms1	25855	2472.09	2646.47	2771.25	3315.14	1775.93	924.91	1161.25	1588.72	346.71	1.392	1.49019	1.56045	1.86671
	Brms1l	84312	751.27	697.71	743.11	862.82	510.78	556.33	542.62	406.98	108.76	1.47083	1.36597	1.45485	1.68922
	Ctbp1	1487	7069.54	6713.25	5889.33	5457.66	5522.06	2281.07	2364.99	1653.5	768.23	1.28024	1.21571	1.06651	0.988338
	Elk4	2005	3656.53	2851.92	3810.38	2713.63	2794.97	1747.23	3066.09	902.17	594.53	1.30825	1.02038	1.3633	0.970898
	Foxp3	50943	233.45	385.54	278.6	291.05	91.82	178.92	275.11	233.31	97.36	2.54247	4.19887	3.0342	3.16979
	Hdac1	3065	6817.49	6622.41	8566.22	10566.6	4044.93	2568.78	2137.51	3608.43	566.93	1.68544	1.63721	2.11777	2.6123
	Hdac2	3066	5384.42	4671.17	7991.74	7136.69	3241.26	3073.75	1833.46	2620.89	370.76	1.66121	1.44116	2.46563	2.20183
	Hdac3	8841	2590.09	3057.66	2912.52	3153.53	2233.75	804.62	1063.4	856.02	311.09	1.15953	1.36885	1.30387	1.41176
	Hdac4	9759	986.67	747.27	1492.74	1080.75	1216.73	530.65	294.09	474.25	293.55	0.810919	0.614163	1.22685	0.888241
	Hdac5	10014	3471.9	2868.98	3141.68	2570.76	4109.4	1628.67	975.47	1276.63	907.56	0.844868	0.698151	0.764511	0.62558
	Hdac6	10013	3124.64	2347.05	2668.86	2081.54	2577.42	1358.31	788.17	831.26	408.32	1.21231	0.91062	1.03548	0.807606
	Hdac7	51564	5090.04	4546.69	4110.5	4018.03	6644.1	2123.03	1626.13	2061.72	1613.15	0.766099	0.68432	0.618669	0.604752
	Hdac8	55869	1008.77	931.53	912.04	771.68	732.38	309.73	263.57	196.36	87.9	1.37739	1.27192	1.24531	1.05366
	Hdac9	9734	679.25	900.53	1122.32	967.71	542.65	1009.93	903.42	1901.34	296.08	1.25173	1.6595	2.06822	1.7833
	Hdac10	83933	447.78	412.4	510.3	515.05	281.14	244.9	235.5	302.22	101.82	1.59273	1.46688	1.81511	1.83201
	Hdac11	79885	1109.22	1286.4	686.23	900.18	1322.58	544.16	710.75	565.2	336.11	0.838679	0.972644	0.518857	0.680624
	Hopx	84525	18216.2	24360.6	1558.52	4414.25	20454.7	25712.6	42298.2	5837.9	11678.7	0.890564	1.19095	0.0761938	0.215806
	Ing2	3622	514.64	559.16	463.65	534.54	548.08	211.23	224.81	227.12	177.62	0.938987	1.02022	0.845953	0.975296
	Jdp2	122953	1199.84	1629.62	1086.33	1337.46	3921.3	592.9	843.46	674.38	2040.35	0.30598	0.415582	0.277033	0.341076
	Kdm5a	5927	3580.11	3002.41	4580.63	3966.15	3294.9	1853.87	1349.6	1950.55	587.87	1.08656	0.911229	1.39022	1.20372
	Lpin1	23175	2234.46	2089.32	2075	1458.9	1985.15	1587.64	1124.63	808.39	535.89	1.12559	1.05247	1.04526	0.734907
	Lrrk2	120892	4665.12	5248.5	1128.59	2285.93	21338.6	9504.46	8842.25	3302.37	10822.5	0.218623	0.245963	0.0528896	0.107126
	Mier1	57708	2421.19	3029.73	1734.85	2350.16	2889.3	1364.84	1393.46	1250.1	743.59	0.837985	1.0486	0.60044	0.813401
	Mier2	54531	1133.2	1042.14	1202.04	1119.08	1223.92	510.01	448.3	388.85	390.82	0.925878	0.851477	0.982123	0.914341
	Morf4l1	10933	8938.79	11149.1	11659.3	12769.9	12768.8	2826.71	4301.73	4968.88	2884.38	0.700048	0.87315	0.913104	1.00008
	Morf4l2	9643	11935.3	12504.7	12102.1	13293.6	7735.11	4476.56	6061.78	6730.82	1716.9	1.543	1.61661	1.56456	1.71861
	Msl3	10943	1362.8	1631.28	1508.34	1666.54	1500.38	367.54	516.02	670.82	287.62	0.908303	1.08724	1.00531	1.11075
	Mta1	9112	3182.24	2069.39	3817.48	3091.65	1721.26	1533.45	908.46	1281.06	356.35	1.84879	1.20225	2.21784	1.79616
	Mta2	9219	5017.22	4715.27	7538.84	7191.65	3931.73	1334.86	1521.63	2270.91	731.87	1.27608	1.19929	1.91744	1.82913
	Mta3	57504	2479.82	1978.92	2653.09	2143.72	1380.12	850.93	823.93	893.65	200.78	1.79681	1.43388	1.92236	1.55329
	Ncor1	9611	6208.15	4506.21	5075.79	3877.83	6359.94	2852.59	2389.56	1497.85	1289.01	0.976133	0.70853	0.798088	0.609727
	Nipbl	25836	5042.33	4172.25	5003.86	5059.35	3921.97	2494.76	4417.01	3014.84	999.2	1.28566	1.06381	1.27585	1.29
	Per1	5187	6037.17	4291.64	2592.16	3388.16	12031	4882.34	3172.94	2713.72	5811.98	0.501802	0.356716	0.215457	0.28162
	Per2	8864	2059.79	1550.86	1726.01	1572.29	2471.39	1204.31	1195.04	1024.95	1233.03	0.833454	0.627525	0.698396	0.636197
	Phb	5245	5289.28	6021.14	6169.56	6415.17	3744.19	1756.61	2605	3090.1	920.32	1.41266	1.60813	1.64777	1.71337
	Pink1	65018	1077.9	1469.48	798.02	1128.32	1756.92	472.77	695.98	591.36	354.45	0.613517	0.836396	0.454215	0.642215
	Pml	5371	4004.02	6515.79	5766.65	5657.06	5252.41	2380.08	3534.28	2396.38	1592	0.762321	1.24053	1.09791	1.07704
	Prdm5	11107	234.31	300.61	209.29	214.5	603.58	148.01	172.17	146.41	133.29	0.3882	0.498045	0.346748	0.35538
	Prkd1	5587	544.86	504.55	410.93	392.82	992.09	519.88	330.46	242.48	285.64	0.549204	0.508573	0.414206	0.395952
	Prkd2	25865	2969.4	2893.63	3583.49	3518.42	3168.2	1166.76	1032.56	1239.59	794.39	0.937251	0.913336	1.13108	1.11054
	Prmt6	55170	730.89	885.22	1160.23	1189.17	667.72	527.59	395.21	820.54	189.08	1.09461	1.32574	1.7376	1.78094
	Rbm14	10432	2648.95	2144.24	3267.04	2658.21	2142.49	655.23	581.31	666.53	393.14	1.23639	1.00082	1.52488	1.24071
	Rcor1	23186	2664.86	2214.66	3051.3	3103.22	3230.61	1212.42	1118.87	1458.52	920.13	0.824878	0.685524	0.944497	0.960568
	Rest	5978	2308.82	2092.67	2385.94	2382.56	2008.16	1147.93	1076.98	753.22	353.5	1.14972	1.04208	1.18812	1.18644
	Sdr16c5	195814	2391.34	3742.81	573.02	1813.92	4654.8	2367.52	3708.58	2726.04	2585.99	0.513736	0.804075	0.123103	0.389688
	Sfpq	6421	15345.1	11740.8	16798.2	14064.8	11036	4210.96	3320.45	3247.3	3706.82	1.39046	1.06387	1.52213	1.27445
	Sin3a	25942	3750.65	3230.19	5343.91	3898.61	3875.26	1093.47	1055.62	1368.51	681.71	0.967845	0.833541	1.37898	1.00603
	Sin3b	23309	2661.55	2129.23	3051.87	2712.76	2450.1	1155.54	797.58	1476.43	552.61	1.0863	0.869038	1.24561	1.1072
	Sirt1	23411	1740.51	1286.42	1087.58	945.08	1605.77	903.61	457.56	280.96	345.19	1.08391	0.801123	0.677295	0.588553
	Sirt2	22933	2273.42	2958.74	3251.42	3343.94	3097.26	1110.38	1930.06	1486.04	469.38	0.73401	0.955277	1.04977	1.07964
	Sirt3	23410	1164.7	1117.33	939.07	846.44	1048.04	474.66	408.61	332.05	153.76	1.11131	1.06611	0.896025	0.807641
	Sirt6	51548	823.72	958.23	913.2	933.71	674.67	358.33	387.08	318.71	145.17	1.22092	1.42029	1.35355	1.38395
	Sirt7	51547	1764.34	1549.65	1546.49	1525.8	843.95	735.99	782.86	598.73	197.76	2.09057	1.83619	1.83244	1.80793
	Smarcad1	56916	1917.72	1829.15	1938.14	1768.7	1539.01	867.99	614.22	726.79	248.67	1.24607	1.18852	1.25934	1.14925
	Sphk2	56848	800.33	668.65	866.5	759.62	693.18	422.57	239.2	272.42	176.49	1.15458	0.964612	1.25004	1.09585
	Srebf1	6720	7174.71	5550.85	8544.86	7540.45	5328.32	4749.41	4584.89	4622.62	1519.25	1.34652	1.04176	1.60367	1.41516
	Suds3	64426	3520.46	2441.97	3752.79	3128.7	2223.85	1218.44	869.09	867.97	350.99	1.58305	1.09808	1.68752	1.40688
	Tada2a	6871	961.33	829.63	1183.84	829.83	782.77	250.03	316.03	327.75	151.14	1.22811	1.05986	1.51237	1.06012
	Tada3	10474	3699.32	4588.18	3467.54	4064.08	4083.17	1114.3	1529.9	1588.11	615.07	0.905992	1.12368	0.849227	0.995325
	Tbl1x	6907	2847.57	1606.06	3793	2883.85	1354.88	1607.35	830.62	2078.5	297.15	2.10171	1.18539	2.79951	2.12849
	Tbl1xr1	79718	7792.31	7488.93	15650.2	14617.3	5219.28	3896.62	3916.37	8649.81	883.19	1.49299	1.43486	2.99853	2.80064
	Tcf21	6943	175	301.87	96.44	154.65	2822.8	189.99	309.46	213.91	1199.42	0.0619952	0.10694	0.0341647	0.054786
	Tgfb1	7040	2882.59	4913.48	4089.21	6541.76	5622.47	1756.55	2219.45	3640.48	1594.33	0.512691	0.873901	0.727298	1.1635
	Tp53	7157	3510.9	2952.21	4711.54	2941.67	2310.19	2068.89	1420	2276.99	490.89	1.51975	1.27791	2.03946	1.27335
	Vegfa	7422	19988.4	14049.6	11541.2	12306.6	11512.8	14742.9	9870.11	9732.15	4265.07	1.73619	1.22035	1.00247	1.06896
	Zbtb7b	51043	5696.94	2889.61	4201.9	2849.45	2766.55	2449.76	1115.44	1179.43	774.79	2.05922	1.04448	1.51882	1.02997
	Znhit1	10467	3958.71	5237.26	3073.07	4852.74	2865.33	2246.49	3946.41	5804.75	1066.45	1.38159	1.8278	1.0725	1.69361
histone lysine methylation	Arid4a	5926	1357.81	1126.75	896.39	832.88	1852.36	743.23	530.33	242.48	498.7	0.733016	0.608278	0.483918	0.449632
H3K4	Ash1l	55870	6641.85	3247.28	5539.5	2899.09	3993.66	3482.31	2587.67	1074.96	1082.15	1.6631	0.813109	1.38707	0.725923
	Ash2l	9070	2464.89	2049.18	4003.05	4629.21	2426.98	2038.02	699.64	10413.4	263.16	1.01562	0.844333	1.6494	1.9074
	Auts2	26053	3328.36	3669.6	3896.7	3263.73	2450.82	2638.62	2992.86	1773.38	683.55	1.35806	1.49729	1.58996	1.33169
	Bcor	54880	3038.47	1809.96	2391.75	1800.29	2336.65	1251.31	852.53	823.25	727.72	1.30035	0.774596	1.02358	0.770458
	Bend3	57673	586.7	367.73	613.5	458.11	285.31	242.35	164.77	162.43	82.27	2.05636	1.28888	2.15029	1.60566
	Brca1	672	887.92	772.39	1577.52	969.53	319.36	588.64	602.78	531.12	88.02	2.78031	2.41856	4.93963	3.03585
	Ctnnb1	1499	25914.4	30667.4	20536.8	22817.1	24710.5	13719.4	13324.8	8910.89	5518.31	1.04872	1.24107	0.831097	0.923379
	Ctr9	9646	2959.34	2884.62	2905.75	2607.36	3051.43	1004.45	928.11	1057.14	416.32	0.969821	0.945334	0.952258	0.854472
	Cxxc1	30827	2421.2	1788.51	2612.46	2088.42	1858.47	1720.53	652.54	769.23	348	1.30279	0.962356	1.4057	1.12373
	Dnmt1	1786	5027.19	3995.59	7298.49	5164.41	3038.73	2835.5	1968.66	2661.54	813.72	1.65437	1.31489	2.40182	1.69953
	Dnmt3b	1789	435.59	207	827.73	505.28	88.09	386.22	181.77	479.66	33.66	4.94483	2.34987	9.39641	5.73595
	Dpy30	84661	2535.82	2728.53	2333.7	2618.35	1340.45	986.09	1712.24	1423.97	452.16	1.89177	2.03553	1.74098	1.95334
	Dydc1	143241	3.56	11.55	3.08	5.48	26.3	6.23	35.18	15.29	38.91	0.135361	0.439163	0.11711	0.208365
	Dydc2	84332	47.34	108.74	38.68	64.22	304.95	55.77	186.77	155.87	357.45	0.155239	0.356583	0.12684	0.210592
	Ehmt2	10919	4885.83	2705.04	4936.27	3392.08	2303.19	1976.1	906.98	1414.97	538.32	2.12133	1.17448	2.14323	1.47277
	Gata3	2625	243.41	288.61	1085.6	432.67	407.31	362.65	314.24	535.75	170.94	0.597604	0.708576	2.66529	1.06226
	Gfi1	2672	167.24	176.12	183.08	212.06	164.81	152.02	129.87	151.3	77.05	1.01474	1.06862	1.11085	1.28669
	Gfi1b	8328	8.14	8.06	126.4	6.06	33.25	44.69	10.29	10.32	21.61	0.244812	0.242406	3.8015	0.182256
	Kdm1a	23028	5152.36	4109.3	6394.61	5487.14	2868.22	2157.45	1611.7	1576.41	263.93	1.79636	1.4327	2.22947	1.91308
	Kmt2a	4297	4530.79	3696.7	4010.98	3045.8	4286.82	1829.76	2534.67	1316.06	1261.85	1.05691	0.862341	0.935654	0.710503
	Kmt2b	9757	4319.8	2877.62	5682.82	3593.21	2547.82	1727.52	1494.86	1634.62	680.46	1.69549	1.12944	2.23046	1.41031
	Kmt2c	58508	5785.62	4109.84	4085.96	3257.53	4810.14	3495.27	3718.88	1411.68	1380.39	1.2028	0.854412	0.849447	0.677221
	Kmt2d	8085	7272.69	4065.67	6393.42	4556.67	6288.69	2791.86	2059.3	2444.97	2090.66	1.15647	0.646505	1.01665	0.724582
	Kmt2e	55904	4805.23	4016.42	4074.64	3498.63	5340.05	1948.51	2115.17	1217.32	1409.95	0.899847	0.752132	0.763034	0.655168
	Myb	4602	404.89	256.28	1736.97	408.75	359.04	752.11	218.57	830.25	260.41	1.1277	0.713792	4.83782	1.13845
	Ncoa6	23054	4383.68	2985.77	5244.13	4299.63	3071.02	1566.1	1197.41	1925.15	697.5	1.42743	0.97224	1.70762	1.40007
	Nelfa	7469	2149.81	1724.74	2274.31	1788.41	1198.7	782.78	737.47	581.9	193.51	1.79345	1.43884	1.89731	1.49196
	Ogt	8473	11753.1	7501.97	7142.66	6724.71	5899.92	7653.14	4570.67	11491.1	2400.33	1.99207	1.27154	1.21064	1.1398
	Paxip1	22976	1264.58	805.43	1322.73	933.56	617.01	491.93	335.16	402.69	97.53	2.04953	1.30538	2.14377	1.51304
	Pih1d1	55011	2520.8	2730.53	2797.47	2814.9	1966.73	1037.55	1098.78	1061.64	314.37	1.28172	1.38836	1.4224	1.43126
	Prmt6	55170	730.89	885.22	1160.23	1189.17	667.72	527.59	395.21	820.54	189.08	1.09461	1.32574	1.7376	1.78094
	Pygo2	90780	5445.67	3079.28	4869.13	2928.93	2118.54	1760.14	913.89	690.93	359.32	2.57048	1.45349	2.29834	1.38252
	Rbbp5	5929	2084.09	1416.38	2028.44	1483.56	1240.46	719.94	351.76	371.7	174.43	1.68009	1.14182	1.63523	1.19598
	Rlf	6018	1513.18	1418.89	1905.51	1761.3	1356.85	816.65	547.02	570.78	400.82	1.11522	1.04572	1.40436	1.29808
	Rtf1	23168	3520.81	2956.68	4303.9	3304.96	3462.65	1061.1	821.53	1032.85	392.27	1.0168	0.853878	1.24295	0.95446
	Setd1a	9739	2409.56	1796.39	2810.85	2043.83	1773.88	888.58	707.02	751.18	424.01	1.35836	1.01269	1.58458	1.15218
	Setd1b	23067	2504.02	1777.3	2818.13	2036.44	2043.19	882.69	631.1	791.82	496.97	1.22554	0.869865	1.37928	0.996696
	Smad4	4089	3350.97	3073.02	3643.17	3007.4	4073.14	1309.99	1462.43	1117.98	563.89	0.822699	0.75446	0.894438	0.738349
	Snw1	22938	3210.09	3051.25	3670.82	3509.34	2971.33	954.53	996.64	942.09	348	1.08035	1.0269	1.23541	1.18107
	Tet2	54790	1650.57	1359.01	1815.37	1681.03	1609.27	983.67	1059.09	691.35	436.3	1.02566	0.844488	1.12807	1.04459
	Tet3	200424	2199.68	1378.99	4603.17	3046.58	1486.01	943.21	675.47	1668.37	448.27	1.48026	0.927982	3.09767	2.05017
	Wdr5	11091	2556.71	1952.85	3736.27	2808.11	1583.48	990.56	714.08	1111.09	284.2	1.61461	1.23326	2.35953	1.77338
	Wdr5b	54554	618.85	541.42	801.77	558.95	422.44	274.03	207.03	259.71	115.7	1.46494	1.28165	1.89795	1.32315
	Wdr61	80349	1895.69	2304.2	2661.03	3042.71	2072.29	631	1300.57	1742.4	579.07	0.91478	1.11191	1.2841	1.46828
	Wdr82	80335	5764.27	5819.33	5941.71	5656.47	6637.36	1734.96	1674.66	1506.59	932.87	0.868458	0.876754	0.895192	0.852217
H3K27	Asxl2	55252	2698.89	2299.03	3143.38	2687.79	2590.28	1134.22	1036.56	999.45	614.71	1.04193	0.88756	1.21353	1.03764
	Bend3	57673	586.7	367.73	613.5	458.11	285.31	242.35	164.77	162.43	82.27	2.05636	1.28888	2.15029	1.60566
	Chd5	26038	31.67	16.76	29.59	40.79	23.5	121.6	53.2	110.65	16.9	1.34766	0.713191	1.25915	1.73574
	Eed	8726	1074.25	1064.77	1238.97	1250.06	667.61	394.94	362.32	532.1	127.5	1.6091	1.5949	1.85583	1.87244
	Ehmt2	10919	4885.83	2705.04	4936.27	3392.08	2303.19	1976.1	906.98	1414.97	538.32	2.12133	1.17448	2.14323	1.47277
	Ezh1	2145	1829.36	1472.22	1657.14	1194.5	2514.57	631.31	499.5	531	543.19	0.727504	0.585476	0.659015	0.475032
	Ezh2	2146	1414.75	875.45	2156.64	1479	195.52	1052.31	631.86	985.1	92.71	7.23583	4.47755	11.0303	7.56444
	Gata3	2625	243.41	288.61	1085.6	432.67	407.31	362.65	314.24	535.75	170.94	0.597604	0.708576	2.66529	1.06226
	Hdac2	3066	5384.42	4671.17	7991.74	7136.69	3241.26	3073.75	1833.46	2620.89	370.76	1.66121	1.44116	2.46563	2.20183
	Kpna7	402569	192.39	211.93	34.56	62.16	44.85	223.16	283.86	97.31	34	4.28963	4.72531	0.770569	1.38595
	Mtf2	22823	1544.12	1224.48	1277.18	1222.78	1004.93	681.81	591.03	484.42	178.91	1.53654	1.21847	1.27091	1.21678
	Ogt	8473	11753.1	7501.97	7142.66	6724.71	5899.92	7653.14	4570.67	11491.1	2400.33	1.99207	1.27154	1.21064	1.1398
	Phf1	5252	2971.62	2857.68	2219.31	2448.25	3038.14	1077.71	946.62	936.72	619.51	0.978105	0.940602	0.730483	0.805838
	Phf19	26147	1579.08	1752.4	1687.09	1532.12	1083.21	931.35	876.83	731.32	323.98	1.45778	1.61778	1.55749	1.41443
	Suz12	23512	3028.58	2359.42	3584.9	2488.38	1852.32	1204.25	1159.9	1061.84	267.96	1.63502	1.27376	1.93536	1.34339
H3K36	Ash1l	55870	6641.85	3247.28	5539.5	2899.09	3993.66	3482.31	2587.67	1074.96	1082.15	1.6631	0.813109	1.38707	0.725923
	Bcor	54880	3038.47	1809.96	2391.75	1800.29	2336.65	1251.31	852.53	823.25	727.72	1.30035	0.774596	1.02358	0.770458
	Iws1	55677	3350.16	2754.89	3200.23	2727.37	2416.54	875.7	741	767.61	403.34	1.38635	1.14001	1.3243	1.12863
	Nsd1	64324	4187.01	3280.38	4582.4	3528.74	3708.48	1560.26	1436.83	1805.51	927.38	1.12904	0.884562	1.23565	0.951533
	Nsd2	7468	5429.01	3782.73	6486.36	4245.61	2377.14	2598.06	2402.59	2034.17	452.67	2.28384	1.59129	2.72864	1.78602
	Nsd3	54904	4510.29	3355.62	8656.58	8255.4	3682.49	3511.1	2043.86	10209.1	617.59	1.22479	0.911237	2.35074	2.2418
	Paxip1	22976	1264.58	805.43	1322.73	933.56	617.01	491.93	335.16	402.69	97.53	2.04953	1.30538	2.14377	1.51304
	Setd2	29072	3646.71	2968.92	3173.54	2734.48	3992.19	1067.8	1452.59	961.03	872.11	0.913461	0.743682	0.794937	0.684957
	Setd3	84193	3250.87	3261.93	2875	3425.99	4564.71	1060.93	959.2	1193.02	600.88	0.712174	0.714597	0.629832	0.750538
H3K9	Arid4a	5926	1357.81	1126.75	896.39	832.88	1852.36	743.23	530.33	242.48	498.7	0.733016	0.608278	0.483918	0.449632
	Arid4b	51742	3264.97	2346.62	2862.53	1987.9	2570.14	1218.64	911.69	532.47	564.6	1.27035	0.913032	1.11376	0.77346
	Atrx	546	4378.43	3752.17	3570.37	2841.99	4080.44	2134.75	2613.22	1151.24	1012.68	1.07303	0.91955	0.874996	0.696491
	Baz2a	11176	8372.74	5442.8	7749.44	6022.87	6678.95	3175.29	2102.93	2071.57	1541.75	1.2536	0.814919	1.16028	0.901769
	Bend3	57673	586.7	367.73	613.5	458.11	285.31	242.35	164.77	162.43	82.27	2.05636	1.28888	2.15029	1.60566
	Brca1	672	887.92	772.39	1577.52	969.53	319.36	588.64	602.78	531.12	88.02	2.78031	2.41856	4.93963	3.03585
	Dnmt1	1786	5027.19	3995.59	7298.49	5164.41	3038.73	2835.5	1968.66	2661.54	813.72	1.65437	1.31489	2.40182	1.69953
	Dnmt3b	1789	435.59	207	827.73	505.28	88.09	386.22	181.77	479.66	33.66	4.94483	2.34987	9.39641	5.73595
	Ehmt2	10919	4885.83	2705.04	4936.27	3392.08	2303.19	1976.1	906.98	1414.97	538.32	2.12133	1.17448	2.14323	1.47277
	Gfi1b	8328	8.14	8.06	126.4	6.06	33.25	44.69	10.29	10.32	21.61	0.244812	0.242406	3.8015	0.182256
	Jarid2	3720	1623.69	1170.52	3066.04	2572.5	1162.49	671.76	701.04	1223.44	234.33	1.39673	1.00691	2.63748	2.21292
	Kdm1a	23028	5152.36	4109.3	6394.61	5487.14	2868.22	2157.45	1611.7	1576.41	263.93	1.79636	1.4327	2.22947	1.91308
	Kdm3a	55818	3547.89	3124.91	5850.59	4635.65	2668.12	1370.29	1069.25	2228.1	523.61	1.32973	1.1712	2.19278	1.73742
	Kdm4a	9682	2793.71	2266.5	3672.57	3227.04	2646.64	921.55	650.81	1370.33	527.61	1.05557	0.856369	1.38763	1.2193
	Kdm4b	23030	2121.87	1893.33	2701.4	2317.82	2088.94	732.34	745.62	1064.59	453.2	1.01576	0.906359	1.29319	1.10957
	Kdm4c	23081	662.91	659.31	669.74	669.86	810.2	328.98	334.13	257.04	102.16	0.818205	0.813762	0.826635	0.826784
	Kdm4d	55693	81.06	70.44	113.16	79.26	55.87	43.32	36.75	41.9	18.17	1.45087	1.26078	2.02542	1.41865
	Lmna	4000	23933.9	22179.9	24903.2	22968.8	35284.6	12486.4	11326.2	12356.7	26764.5	0.678311	0.628602	0.705782	0.65096
	Mecp2	4204	3084.7	2914.55	3043.39	2519.17	3867.77	1135.45	1181.43	871.56	782.66	0.79754	0.753548	0.786859	0.651324
	Myb	4602	404.89	256.28	1736.97	408.75	359.04	752.11	218.57	830.25	260.41	1.1277	0.713792	4.83782	1.13845
	Pax5	5079	293.58	318.27	216.25	177.76	229.66	586.08	607.02	235.84	815.76	1.27832	1.38583	0.941609	0.774014
	Pih1d1	55011	2520.8	2730.53	2797.47	2814.9	1966.73	1037.55	1098.78	1061.64	314.37	1.28172	1.38836	1.4224	1.43126
	Prdm5	11107	234.31	300.61	209.29	214.5	603.58	148.01	172.17	146.41	133.29	0.3882	0.498045	0.346748	0.35538
	Prdm6	93166	240.02	407.87	174.56	249.29	673.45	240.63	415.9	179.32	308.26	0.356404	0.605643	0.259203	0.370169
	Prdm8	56978	211.32	266.03	127.97	136.36	126.42	486.74	236.81	110.92	55.55	1.67157	2.10433	1.01226	1.07863
	Rif1	55183	3420.9	2693.04	3766.07	2882.76	2359.02	1912.53	1785.26	988.25	535.76	1.45014	1.14159	1.59646	1.22202
	Setd7	80854	5083.16	5296.63	3838.6	3965.88	5073.88	2971.78	2185.25	1827.5	1076.45	1.00183	1.0439	0.756541	0.781627
	Setdb1	9869	4211.39	1560.75	3693.62	1467.71	1678.56	1743.46	197.98	174.38	248.43	2.50893	0.929815	2.20047	0.874386
	Setdb2	83852	723.99	749.12	584.7	606.87	948.63	343.03	309.54	218.48	220.61	0.763195	0.789686	0.616363	0.639733
	Sirt1	23411	1740.51	1286.42	1087.58	945.08	1605.77	903.61	457.56	280.96	345.19	1.08391	0.801123	0.677295	0.588553
	Smarcb1	6598	3655.29	3619.69	5728.88	5705.54	2640.59	1542.58	1010.43	2166.91	408.98	1.38427	1.37079	2.16955	2.16071
	Suv39h1	6839	595.58	533.24	980.9	776.52	350.8	294.49	246.86	385.2	67.11	1.69778	1.52007	2.79618	2.21357
	Suv39h2	79723	625.36	507.38	766.17	716.3	220.66	294.02	352.5	366.93	44.49	2.83404	2.29937	3.47217	3.24617
H4K20	Arid4a	5926	1357.81	1126.75	896.39	832.88	1852.36	743.23	530.33	242.48	498.7	0.733016	0.608278	0.483918	0.449632
	Arid4b	51742	3264.97	2346.62	2862.53	1987.9	2570.14	1218.64	911.69	532.47	564.6	1.27035	0.913032	1.11376	0.77346
	Baz2a	11176	8372.74	5442.8	7749.44	6022.87	6678.95	3175.29	2102.93	2071.57	1541.75	1.2536	0.814919	1.16028	0.901769
	Bend3	57673	586.7	367.73	613.5	458.11	285.31	242.35	164.77	162.43	82.27	2.05636	1.28888	2.15029	1.60566
	Brca1	672	887.92	772.39	1577.52	969.53	319.36	588.64	602.78	531.12	88.02	2.78031	2.41856	4.93963	3.03585
	Kmt5b	51111	3500.88	2412.22	2885.86	2477.12	2600.18	1075.3	802.54	937.87	388.02	1.3464	0.927713	1.10987	0.952673
	Kmt5c	84787	658.88	480.86	813.39	759.28	326.57	403.08	318.95	659.51	116.74	2.01758	1.47246	2.49071	2.32501
	Nsd2	7468	5429.01	3782.73	6486.36	4245.61	2377.14	2598.06	2402.59	2034.17	452.67	2.28384	1.59129	2.72864	1.78602
	Pwp1	11137	2304.01	2345.32	3113.95	3195.19	2008.33	690.08	916.24	1092.01	313.36	1.14723	1.1678	1.55052	1.59097
histone lysine demethylation	Hr	55806	68.63	173.65	3183.44	2542.37	163.71	74.99	319.1	2945.08	89.03	0.419217	1.06072	19.4456	15.5297
	Hsf4	3299	1185.42	554.74	664.93	524.87	246.81	1093.88	561.91	479.76	156.23	4.80297	2.24764	2.6941	2.12662
	Jmjd1c	221037	3397.96	3069.74	2632.94	2118.86	4633.37	1708.76	2570.51	864.16	2070.56	0.733367	0.662529	0.568256	0.457304
	Kdm1a	23028	5152.36	4109.3	6394.61	5487.14	2868.22	2157.45	1611.7	1576.41	263.93	1.79636	1.4327	2.22947	1.91308
	Kdm1b	221656	1751.57	1381.22	2226.61	1764.55	1291.34	764.66	502.15	978.42	273.94	1.3564	1.0696	1.72426	1.36645
	Kdm2a	22992	8989.01	7224.89	8456.84	7549.07	6935.07	2753.64	2558.49	2766.3	1610.66	1.29617	1.04179	1.21943	1.08854
	Kdm2b	84678	1648.88	1338.45	2501.54	1884.09	1661.17	548.14	430.55	849.11	305.31	0.992602	0.805727	1.50589	1.13419
	Kdm3a	55818	3547.89	3124.91	5850.59	4635.65	2668.12	1370.29	1069.25	2228.1	523.61	1.32973	1.1712	2.19278	1.73742
	Kdm3b	51780	5409.54	4359.17	4703.77	3374.48	5018.02	1586.06	1405.8	1006.72	849.66	1.07802	0.868703	0.937376	0.672472
	Kdm4a	9682	2793.71	2266.5	3672.57	3227.04	2646.64	921.55	650.81	1370.33	527.61	1.05557	0.856369	1.38763	1.2193
	Kdm4b	23030	2121.87	1893.33	2701.4	2317.82	2088.94	732.34	745.62	1064.59	453.2	1.01576	0.906359	1.29319	1.10957
	Kdm4c	23081	662.91	659.31	669.74	669.86	810.2	328.98	334.13	257.04	102.16	0.818205	0.813762	0.826635	0.826784
	Kdm4d	55693	81.06	70.44	113.16	79.26	55.87	43.32	36.75	41.9	18.17	1.45087	1.26078	2.02542	1.41865
	Kdm5a	5927	3580.11	3002.41	4580.63	3966.15	3294.9	1853.87	1349.6	1950.55	587.87	1.08656	0.911229	1.39022	1.20372
	Kdm5b	10765	7773.73	4439.85	8035.34	6011.55	2906.39	3048.85	1564.95	2182.57	599.26	2.6747	1.52762	2.76471	2.06839
	Kdm5c	8242	7375.64	5515.36	7560.88	6376.58	4913.48	2921.04	2062.17	2825.14	1167.15	1.5011	1.1225	1.5388	1.29777
	Kdm5d	8284	1059.02	701.11	1095.46	955.44	1149.39	1650.72	1158.25	1090.87	1120.68	0.921376	0.609984	0.953079	0.831258
	Kdm6a	7403	1759.87	1542.31	1786.38	1470.74	1576.21	898.05	717.65	562.48	420.41	1.11652	0.978493	1.13334	0.933086
	Kdm6b	23135	3318.37	2259.19	2954	2887.41	6097.41	1380.53	1085.67	1982	5775.63	0.544226	0.370516	0.484468	0.473547
	Kdm7a	80853	2084.39	1920.94	2037.38	2004.89	2055.86	1134.89	1421.96	1041.55	651.18	1.01388	0.934373	0.991011	0.975207
	Kdm8	79831	186.97	209.93	202.03	177.52	231.26	62.51	67.87	71.29	55.18	0.808484	0.907766	0.873605	0.767621
	Phf2	5253	2668.79	2120.91	3330.29	2414.98	3880.61	866.4	680.34	1026.4	815.52	0.687724	0.54654	0.858187	0.62232
	Phf8	23133	2813.92	1902.23	3682.33	2463.65	1770.82	1308.52	1044.7	1420.49	328.37	1.58905	1.07421	2.07945	1.39125
	Riox1	79697	813.72	702.63	825.88	753.01	566.41	346.32	245.71	245.43	113.95	1.43663	1.2405	1.4581	1.32944
	Riox2	84864	1385.89	1108.4	1799.54	1658.44	844.9	525.7	355.13	736.79	145.16	1.6403	1.31187	2.12989	1.96288
	Ube2b	7320	2683.5	3774.89	2466.72	3369.44	3705.39	798.17	1512.73	1811.14	1044.51	0.724215	1.01876	0.665711	0.909335
	Uty	7404	355.47	381.99	473.27	516.78	623.78	592.4	958.67	599.29	583.5	0.569864	0.612379	0.758713	0.828465
Arginine methylation	Carm1	10498	1922.5	1952.15	3657.74	3123.64	1494.99	749.15	735.99	1117.25	292.21	1.28596	1.30579	2.44667	2.08941
	Coprs	55352	1360.77	1715.5	1567.35	1520.92	1433.97	645.42	773.28	721.22	424.34	0.948953	1.19633	1.09301	1.06064
	Nr1h4	9971	37.73	14.96	1.07	4.39	13.45	128.39	45.74	15.34	10.02	2.8052	1.11227	0.0795539	0.326394
	Prdm14	63978	0.85	0.69	0.7	0.84	0.19	2.01	1.76	5.26	0.52	4.47368	3.63158	3.68421	4.42105
	Prmt1	3276	5356.47	5849.95	9020.55	10024.5	4382.78	2156.74	2816.91	4125.68	1050.95	1.22216	1.33476	2.05818	2.28726
	Prmt5	10419	3032.66	2642.32	3579.86	3771.27	1738.44	1417.11	1279.9	3138.74	291.58	1.74447	1.51994	2.05924	2.16934
	Prmt6	55170	730.89	885.22	1160.23	1189.17	667.72	527.59	395.21	820.54	189.08	1.09461	1.32574	1.7376	1.78094
	Prmt7	54496	1475.46	1367.87	1579.56	1393.94	1078.57	579.66	446.87	479.95	174.57	1.36798	1.26823	1.46449	1.2924
DNA methylation or demethylation	Tdrd12	91646	32.68	56.63	768.18	127.05	13.56	47.13	277.12	783.15	27.39	2.41003	4.17625	56.6504	9.36947
	Parp1	142	11613.5	7515.76	16537.5	9766.4	5280.05	4649.45	2524.23	3698.7	1082.85	2.19951	1.42343	3.13207	1.84968
	Dnmt3a	1788	3566.19	1881.09	4013.68	2410.12	1407.54	1620.03	729.94	1189.68	429.69	2.53363	1.33644	2.85156	1.71229
	Tdrkh	11022	2410.55	1177.75	1161.4	623.32	618.76	1192.48	521.59	388.84	126.54	3.89578	1.9034	1.87698	1.00737
	Ehmt2	10919	4885.83	2705.04	4936.27	3392.08	2303.19	1976.1	906.98	1414.97	538.32	2.12133	1.17448	2.14323	1.47277
	Ehmt1	79813	3235.36	2301.41	3920.77	2840.48	2550.22	1018.97	816.36	1162.36	481.57	1.26866	0.902436	1.53742	1.11382
	Tet3	200424	2199.68	1378.99	4603.17	3046.58	1486.01	943.21	675.47	1668.37	448.27	1.48026	0.927982	3.09767	2.05017
	Brca1	672	887.92	772.39	1577.52	969.53	319.36	588.64	602.78	531.12	88.02	2.78031	2.41856	4.93963	3.03585
	Ctcf	10664	3171.74	2595.47	3695.3	3038.94	2876.89	775.29	671.09	780.42	406.23	1.10249	0.902179	1.28448	1.05633
	Zfp57	346171	49.05	58.44	44.51	68.26	43.92	98.63	98.44	188.7	69.77	1.1168	1.3306	1.01343	1.55419
	Mov10l1	54456	44.18	35.02	127.18	57.92	17.95	78.23	80.59	62.11	8.89	2.46128	1.95097	7.08524	3.22674
	Dnmt1	1786	5027.19	3995.59	7298.49	5164.41	3038.73	2835.5	1968.66	2661.54	813.72	1.65437	1.31489	2.40182	1.69953
	Bend3	57673	586.7	367.73	613.5	458.11	285.31	242.35	164.77	162.43	82.27	2.05636	1.28888	2.15029	1.60566
	Baz2a	11176	8372.74	5442.8	7749.44	6022.87	6678.95	3175.29	2102.93	2071.57	1541.75	1.2536	0.814919	1.16028	0.901769
	Smarca4	6597	8667.86	7492.09	10870.3	7674.09	5943.1	4642.5	3913.35	3450.27	1432.66	1.45847	1.26064	1.82906	1.29126
	Ppm1d	8493	917.02	782.05	923.16	720.86	1502.3	436.52	224.1	244.09	486.51	0.610411	0.520568	0.614498	0.479838
	Tet1	80312	231.24	129.55	310.35	181.38	63	256.89	256.17	167.23	29.53	3.67048	2.05635	4.92619	2.87905
	Dnmt3b	1789	435.59	207	827.73	505.28	88.09	386.22	181.77	479.66	33.66	4.94483	2.34987	9.39641	5.73595
	Meg3	55384	3016.88	1558.41	761.38	3609.39	659.13	17131.7	3688.25	19224.3	695.36	4.57706	2.36434	1.15513	5.47599
	Ezh2	2146	1414.75	875.45	2156.64	1479	195.52	1052.31	631.86	985.1	92.71	7.23583	4.47755	11.0303	7.56444
	Mtrr	4552	2708.77	2775.14	1795.94	2416.65	3135	1939.14	1953.22	1184.77	805.68	0.864041	0.885212	0.572868	0.770861
	Asz1	136991	36.26	14.08	0.61	2.36	5.93	162.91	45.1	9.39	4.65	6.11467	2.37437	0.102867	0.397976
	Kmt2a	4297	4530.79	3696.7	4010.98	3045.8	4286.82	1829.76	2534.67	1316.06	1261.85	1.05691	0.862341	0.935654	0.710503
	Mphosph8	54737	2392.1	2134.19	2245.45	1857.66	3438.65	745.44	672.53	678.76	708	0.695651	0.620648	0.653003	0.540229
	Kdm1b	221656	1751.57	1381.22	2226.61	1764.55	1291.34	764.66	502.15	978.42	273.94	1.3564	1.0696	1.72426	1.36645
	Mecp2	4204	3084.7	2914.55	3043.39	2519.17	3867.77	1135.45	1181.43	871.56	782.66	0.79754	0.753548	0.786859	0.651324
	Pik3ca	5290	1394.63	1445.05	3166.57	2498.7	1734.09	728.49	811.42	1113.19	361.51	0.804243	0.833319	1.82607	1.44093
	Pld6	201164	365.51	264.1	415.77	316.67	189.69	258.91	191.22	184.84	57.66	1.92688	1.39227	2.19184	1.66941
	Grhl2	79977	3186.75	2229.78	5002.92	3920.27	1499.23	1200.5	1018.09	1670.05	442.97	2.12559	1.48728	3.33699	2.61486
	Mbd4	8930	2122.55	2067.64	2791.28	2410.54	1811.79	757.82	838.66	705.62	253.95	1.17152	1.14121	1.54062	1.33047
	Spi1	6688	1398.62	2674.63	1144.28	1579.79	6154.89	1176.19	1636.55	1212.29	2595.78	0.227237	0.434554	0.185914	0.256672
	Hells	3070	951.27	667.79	1638.08	1251.93	163.75	725.62	497.15	670.41	73.54	5.80928	4.07811	10.0035	7.64537
	Mis18a	54069	754.54	596.63	976.52	803.69	261.18	425.18	311.5	367.83	49.78	2.88897	2.28436	3.73888	3.07715
	Trim28	10155	14983.6	12072.6	23940.6	19926.4	9533.39	6052.53	4826.67	8085.68	1583.6	1.5717	1.26635	2.51123	2.09017
	Usp9x	8239	8042.68	6877.27	7635.23	6557.37	6811.35	3075.33	2903.34	2408.3	1384.01	1.18078	1.00968	1.12096	0.962712
	Kmt2e	55904	4805.23	4016.42	4074.64	3498.63	5340.05	1948.51	2115.17	1217.32	1409.95	0.899847	0.752132	0.763034	0.655168
	Fkbp6	8468	3.88	4.49	3.44	5.66	3.67	4.44	5.84	12.47	4.29	1.05722	1.22343	0.93733	1.54223
	Ftx	100302692	193.4	250.58	102.94	83.17	137.46	553.99	988.86	36.02	35.04	1.40695	1.82293	0.748872	0.605049
	Prmt7	54496	1475.46	1367.87	1579.56	1393.94	1078.57	579.66	446.87	479.95	174.57	1.36798	1.26823	1.46449	1.2924
	Tdrd5	163589	277.13	124.11	495.99	285.79	14.76	386.22	228.79	337.81	12.12	18.7757	8.40854	33.6037	19.3625
	Ctcfl	140690	32.46	24.19	672.76	390.91	3.13	193.93	142.29	1524.43	4.29	10.3706	7.72843	214.939	124.891
	Gsk3b	2932	3264.09	2880.41	5325.61	4662.47	3726.61	1149.61	1179.03	1773.85	799.14	0.875887	0.77293	1.42908	1.25113
	Slc25a11	8402	2639.86	2717.43	3141.16	3601.28	2955.98	915.21	1305.1	1535.93	713.2	0.893057	0.919299	1.06265	1.2183
	Alkbh1	8846	583.92	580.61	575.48	647.06	507.31	175.02	209.89	230.24	90.13	1.15101	1.14449	1.13438	1.27547
	Piwil2	55124	71.43	29.37	152.45	87.61	20.51	239.96	83.83	248.11	17.21	3.48269	1.43198	7.43296	4.27157
	Dubr	344595	133.25	175.17	297.95	240.48	357.92	86.26	104.25	162.33	108.96	0.37229	0.489411	0.832449	0.671882
	Morc1	27136	2.62	0.61	53.31	25.78	0.72	18.03	1.23	97.32	1.03	3.63889	0.847222	74.0417	35.8056
	Atf7ip	55729	4682.89	4499.02	5048.12	4517.65	3607.81	1788.08	2521.73	1710.89	954.1	1.29799	1.24702	1.39922	1.25219
	Stpg4	285051	15.23	14.97	4.63	7.08	3.67	32.39	33.21	16.36	3.06	4.14986	4.07902	1.26158	1.92916
	Usp7	7874	5732.67	5112.89	7170.66	6563.97	5285.14	1533.24	1700.43	2512.89	956	1.08468	0.967409	1.35676	1.24197
	Zmpste24	10269	4302.01	4447.97	3865	4300.79	3372.82	1709.27	1449.04	1768.09	643.85	1.27549	1.31877	1.14593	1.27513
	Gata3	2625	243.41	288.61	1085.6	432.67	407.31	362.65	314.24	535.75	170.94	0.597604	0.708576	2.66529	1.06226
	Wt1	7490	33.63	68.66	150.31	104.69	127.28	46.46	137.42	153.63	417.55	0.264221	0.539441	1.18094	0.822517
	Kcnq1ot1	10984	973.72	878.81	329.45	271.35	203.29	4310.19	4252.57	254.15	96.68	4.78981	4.32294	1.62059	1.33479
	Mettl4	64863	654.33	614.75	787.42	717.27	498.74	378.85	279.59	360	100.58	1.31197	1.23261	1.57882	1.43816
	Alkbh4	54784	644.6	627.49	659.4	715.96	417.22	301.77	233.54	389.68	107.91	1.54499	1.50398	1.58046	1.71603
	Alkbh3	221120	692.03	851.1	899.84	981.19	824.54	304.57	376.72	423.7	143.33	0.839292	1.03221	1.09132	1.18998
	Bmi1	648	2486.05	2515.04	2144.85	2348.69	2104.37	1555.98	1121.27	1244.17	510.06	1.18137	1.19515	1.01924	1.1161
	Tdg	6996	1489.71	1103.87	2120.1	1956.1	831.34	673.93	559.43	778.23	168.66	1.79194	1.32782	2.55022	2.35295
	Tdrd9	122402	174.68	169.4	83.36	78.15	154.91	860.64	432.55	231.47	110.22	1.12762	1.09354	0.538119	0.504486
	Alkbh2	121642	622.3	604.38	941.55	860.3	360.71	296.87	415	426.68	99.68	1.72521	1.67553	2.61027	2.38502
	Rlf	6018	1513.18	1418.89	1905.51	1761.3	1356.85	816.65	547.02	570.78	400.82	1.11522	1.04572	1.40436	1.29808
	Tox	9760	869.92	683.62	433.08	370.51	1001.08	1156.18	611.96	513.73	295.14	0.868981	0.682882	0.432613	0.37011
	Tet2	54790	1650.57	1359.01	1815.37	1681.03	1609.27	983.67	1059.09	691.35	436.3	1.02566	0.844488	1.12807	1.04459
	Apobec2	10930	50.94	53.03	13.87	33.37	25.77	174.43	101.45	222.89	19.41	1.97672	2.05782	0.538223	1.29492
	Mta2	9219	5017.22	4715.27	7538.84	7191.65	3931.73	1334.86	1521.63	2270.91	731.87	1.27608	1.19929	1.91744	1.82913
	Otud4	54726	2735	2656.31	2500.87	2367.5	3438.24	1178.52	1243.26	917.4	1151.49	0.795465	0.772578	0.727369	0.688579
	Fto	79068	2031.98	2242.42	2136.91	2251.65	3453.18	777.26	859.35	884.34	1269.67	0.588437	0.649378	0.618824	0.652051
	Prmt5	10419	3032.66	2642.32	3579.86	3771.27	1738.44	1417.11	1279.9	3138.74	291.58	1.74447	1.51994	2.05924	2.16934
	Dppa3	359787	1.37	0.76	40.16	0.54	1.27	4.59	1.24	3.38	1.36	1.07874	0.598425	31.622	0.425197
	Myc	4609	3702.83	3285.88	8266.52	7775.84	5197.29	3671.24	2449.37	4545.75	4254.11	0.712454	0.632229	1.59054	1.49613
	Mael	84944	222.07	31.39	180.09	128.2	9.41	1078.1	107.56	472.24	28.81	23.5994	3.33581	19.1382	13.6238
	Apex1	328	8126.98	7433.42	8221.35	8473.98	4384.08	4349.91	4050.37	3879.31	880.52	1.85375	1.69555	1.87527	1.9329
	Aicda	57379	8.62	16.02	9.26	10.04	22.46	17.68	38.43	14.69	52.57	0.383793	0.713268	0.412289	0.447017
	Piwil4	143689	136.1	142.69	124.12	119.75	132.16	134.58	129.79	130	36.18	1.02981	1.07968	0.939165	0.906099
	H19	283120	14271.8	2367.18	12092	5647.09	657.76	53458.7	11321.5	18350	976.32	21.6975	3.59885	18.3837	8.58534
	Tdrd1	56165	144.71	90.81	74.01	87.93	18.65	438.96	250.13	393.18	13.75	7.75925	4.86917	3.96836	4.71475
	Gnas	2778	58040.9	55151.9	63447.6	62371.7	43231.1	30601.3	21461.8	24609.5	6427.87	1.34257	1.27575	1.46764	1.44275
	N6amt1	29104	496.03	555.26	386.19	380.64	496.63	206.47	205.02	178.24	120.79	0.998792	1.11806	0.777621	0.766446
	Gsk3a	2931	3442.49	3015.84	4385.7	4331.8	2706.06	1347.96	1055.78	1761.11	452.71	1.27214	1.11448	1.6207	1.60078
phosphorylation	Akap8	10270	1616.18	1348.45	2055.73	1692.16	1596.44	442.65	333.45	664.44	305.48	1.01237	0.844661	1.2877	1.05996
	Akap8l	26993	2024.51	1602.65	2343.1	1986.84	1546.16	844.83	613.33	1171.13	356.65	1.30938	1.03654	1.51543	1.28502
	Atm	472	2901.76	2549.94	2248.92	1953.6	2556.55	2361.43	2660.25	729.85	912.8	1.13503	0.997414	0.87967	0.764155
	Aurka	6790	1547.97	1030.57	1986.96	1763.5	193.02	1185.24	860.77	953.29	86.4	8.01974	5.33919	10.2941	9.13636
	Aurkb	9212	842.01	665.28	1619.62	1472.93	69.98	694.65	726.7	1087.99	67.88	12.0322	9.50672	23.144	21.0479
	Baz1b	9031	6437.28	5266.28	7384.56	5880.81	4744.25	2142.99	2013.36	3343.38	940.82	1.35686	1.11003	1.55653	1.23957
	Ccna2	890	1073.99	1153.35	2248.65	2177.25	144.73	887.37	1165.69	1513.79	106.84	7.42065	7.96898	15.5369	15.0435
	Ccnb1	891	2342.06	2109.06	3629.19	3668.34	277.84	1735.23	2123.63	2437.53	154.73	8.42953	7.59092	13.0622	13.2031
	Cdk2	1017	1860.13	1569.76	2833.34	2399.14	1274.62	876.68	703.07	906.56	360.93	1.45936	1.23155	2.22289	1.88224
	Cdk5	1020	830.49	1047.09	910.75	1043.86	539.43	337.84	550.72	481.21	162.98	1.53957	1.9411	1.68836	1.93512
	Cdk9	1025	3184.04	3030.94	3042.23	2921.66	3018.36	1043.34	1169.27	797.26	414.75	1.05489	1.00417	1.00791	0.967963
	Daxx	1616	3493.3	3034.61	4041.64	3653.88	2786.58	1191.07	878.49	971.54	358.32	1.25362	1.08901	1.45039	1.31124
	Dcaf1	9730	2053.5	1577.46	1941.91	1641.27	1862.78	651.77	487.83	540.17	328.67	1.10238	0.846831	1.04248	0.881086
	Drd1	1812	57.01	82.97	25.31	41.76	84.73	98.05	141.89	82.22	53.17	0.672843	0.979228	0.298714	0.49286
	Fmr1	2332	3199.98	2693.6	3121.37	2532.1	2675.98	1387.18	1070.56	790.98	455.17	1.19582	1.00658	1.16644	0.946233
	Haspin	83903	163.48	106.91	326.9	231.3	38.49	114.36	88.28	148.89	27.6	4.24734	2.7776	8.49312	6.00935
	Hipk4	147746	11.36	9.25	11.92	9.66	15.16	12.09	7.29	10.02	6.74	0.74934	0.610158	0.78628	0.637203
	Jak2	3717	784.46	1059.46	797.42	1095.71	1646.04	676.15	587.37	2013.82	404.79	0.476574	0.643642	0.484448	0.665664
	Map3k12	7786	581.99	505.24	524.12	531.89	691.82	304.5	238.44	282.97	251.2	0.841245	0.730306	0.757596	0.768827
	Mapk3	5595	3327.86	3788.08	2710.11	3000.88	4908.3	1555.03	1672.84	1224.92	1026.41	0.678007	0.77177	0.552148	0.611389
	Mir744	100126313	0.7	0.79	0.82	0.94	1.34	1.7	1.18	1.45	1.64	0.522388	0.589552	0.61194	0.701493
	Mst1	4485	381.26	213.17	277.86	202.44	140.76	314.84	174.86	129.48	100.62	2.70858	1.51442	1.974	1.43819
	Nek11	79858	464.09	546.46	358.65	403.84	644.48	343.76	336.22	274.54	465.16	0.7201	0.847908	0.556495	0.626614
	Pim3	415116	7036.51	5368.49	5326.44	5969.01	5772.3	4375.29	2658.42	3252.77	2471.46	1.21901	0.930043	0.922759	1.03408
	Pkn1	5585	6318.85	7279.47	6214.72	4739.01	8294.45	2980.05	2772.38	3055.04	1793.62	0.761817	0.877631	0.749262	0.571347
	Ppp1r1b	84152	3171.9	3865.73	723.07	860.93	1720.39	5021.5	5108.17	1972.21	881.98	1.84371	2.24701	0.420294	0.500427
	Prkca	5578	1984.26	2035.55	1057.59	1095.34	1682.91	2194.05	1492.41	788.35	459.06	1.17906	1.20954	0.628429	0.650861
	Prkcb	5579	716.38	930.52	526.07	608.25	1591.84	809.94	664.93	482.64	690.57	0.450033	0.584556	0.330479	0.382105
	Prkcd	5580	3995.74	4134.21	2465.65	2708.52	5545.17	1714.13	1847.87	1196.53	1631.35	0.72058	0.745552	0.444648	0.488447
	Rps6ka4	8986	2187.31	2757.42	2549.23	3401.6	2019.15	877.17	1488.83	1519.5	560.95	1.08328	1.36563	1.26253	1.68467
	Rps6ka5	9252	556.36	497.15	763.91	815.11	780.86	327.92	546.62	543.6	176.74	0.712496	0.63667	0.978293	1.04386
	Slk	9748	5327.1	4504.78	4530.64	4688.73	6375.76	2675.65	2255.51	2140.41	2093.47	0.835524	0.706548	0.710604	0.735399
	Twist1	7291	107.34	224.8	340.24	558.96	34.38	248.2	272.86	609.23	52.95	3.12216	6.53869	9.89645	16.2583
	Ube2b	7320	2683.5	3774.89	2466.72	3369.44	3705.39	798.17	1512.73	1811.14	1044.51	0.724215	1.01876	0.665711	0.909335
	Vrk1	7443	742.3	676.81	1255.88	1177.41	422.49	472.07	448.82	618.68	94.18	1.75696	1.60196	2.97257	2.78684
	Zmpste24	10269	4302.01	4447.97	3865	4300.79	3372.82	1709.27	1449.04	1768.09	643.85	1.27549	1.31877	1.14593	1.27513
ubiquitination	Atxn7l3	56970	4500.29	3685.38	5275.26	4218.34	2742.56	1440.57	1151.7	1207.59	424.16	1.64091	1.34377	1.92348	1.5381
	Bcor	54880	3038.47	1809.96	2391.75	1800.29	2336.65	1251.31	852.53	823.25	727.72	1.30035	0.774596	1.02358	0.770458
	Bmi1	648	2486.05	2515.04	2144.85	2348.69	2104.37	1555.98	1121.27	1244.17	510.06	1.18137	1.19515	1.01924	1.1161
	Cbx8	57332	753.12	571.92	668.79	547.34	241.79	389.82	266.54	269.15	80.8	3.11477	2.36536	2.766	2.2637
	Cdc73	79577	3020.82	2534.72	2971.35	2529.11	2258.5	953.9	966.46	883.74	425.5	1.33753	1.1223	1.31563	1.11982
	Cdk9	1025	3184.04	3030.94	3042.23	2921.66	3018.36	1043.34	1169.27	797.26	414.75	1.05489	1.00417	1.00791	0.967963
	Ctr9	9646	2959.34	2884.62	2905.75	2607.36	3051.43	1004.45	928.11	1057.14	416.32	0.969821	0.945334	0.952258	0.854472
	Cul4b	8450	3750.74	4083.84	4321.18	4270.32	2969.61	1105.24	1523.6	1986.14	511.21	1.26304	1.37521	1.45513	1.43801
	Ddb1	1642	13742.3	12377.8	16384.2	14346.3	10798.4	3756.62	4620.47	4457.63	1589.05	1.27263	1.14626	1.51728	1.32856
	Ddb2	1643	1094.01	1372.24	1703.19	1963.37	1351.22	526.75	591.71	841.1	310.43	0.809646	1.01556	1.26048	1.45304
	Dtx3l	151636	6046.66	5805.88	5953.45	5100.27	5271.22	2990.06	2046.97	2419.85	1319.75	1.14711	1.10143	1.12943	0.967569
	Huwe1	10075	16492.7	12433.4	17518.9	13308.6	12050.9	6337.02	5961.48	7436.96	3154.2	1.36859	1.03175	1.45375	1.10437
	Kdm1a	23028	5152.36	4109.3	6394.61	5487.14	2868.22	2157.45	1611.7	1576.41	263.93	1.79636	1.4327	2.22947	1.91308
	Kdm2a	22992	8989.01	7224.89	8456.84	7549.07	6935.07	2753.64	2558.49	2766.3	1610.66	1.29617	1.04179	1.21943	1.08854
	Kdm2b	84678	1648.88	1338.45	2501.54	1884.09	1661.17	548.14	430.55	849.11	305.31	0.992602	0.805727	1.50589	1.13419
	Leo1	123169	1150.27	988.52	1458.43	1254.45	782.63	412.02	395.97	435.18	121.42	1.46975	1.26307	1.8635	1.60286
	Paf1	54623	3622.24	3539.39	4673.97	4052.47	3303.94	1538.62	2101.99	2497.31	648.05	1.09634	1.07126	1.41467	1.22656
	Pcgf1	84759	944.13	927.39	972.73	989.18	598.82	286.02	371.77	327.66	107.43	1.57665	1.5487	1.62441	1.65188
	Pcgf2	7703	2710.86	2165.2	2134.99	1769.99	1678.59	1424.18	975.8	654.39	396.81	1.61496	1.28989	1.27189	1.05445
	Pcgf3	10336	3436.84	2705.68	3081.68	2717.13	1921.48	1343.85	956.11	888.54	477.93	1.78864	1.40812	1.60381	1.41408
	Pcgf5	84333	2900.37	3154.92	2401.41	2512.14	4114.27	1708.96	1713.05	1270.91	989.69	0.704954	0.766824	0.583678	0.610592
	Pcgf6	84108	418.41	397.13	514.81	488.61	306.36	177.22	180.96	217.31	64.24	1.36575	1.29629	1.68041	1.59489
	Phc1	1911	481.29	394.1	575.21	384.71	539.39	286.05	201.27	201.88	111.28	0.892286	0.73064	1.06641	0.713232
	Rag1	5896	106.02	96.14	284.64	271.62	123.84	151.14	88.43	191.36	40.65	0.856105	0.776324	2.29845	2.19331
	Ring1	6015	2692.53	2293.11	2436.83	2566.7	2378.07	1078.55	688.67	936.58	448.56	1.13223	0.964274	1.02471	1.07932
	Rnf2	6045	1531.42	1324.42	1849.17	1752.07	1013.4	624.87	542.14	974.33	227.97	1.51117	1.30691	1.82472	1.7289
	Rnf8	9025	1079.27	935.55	1347.69	1173.95	990.02	357.44	246.47	334.63	143.71	1.09015	0.944981	1.36128	1.18578
	Rnf20	56254	2404.59	2146.77	3226.86	2432.26	2721.76	657.71	660.63	968.4	477.16	0.883469	0.788743	1.18558	0.893635
	Rnf40	9810	3796.47	3220.14	3889.84	3132.51	2967.76	1316.28	1349.45	1116.17	693.83	1.27924	1.08504	1.3107	1.05551
	Rnf168	165918	1105.71	962.87	3476.62	2883.55	1119.29	976.5	491.52	1812.26	223.65	0.987867	0.860251	3.10609	2.57623
	Rybp	23429	2872.4	2744.21	1985.48	2208.38	4052.79	1440.67	946.33	652.95	1460.61	0.708746	0.677116	0.489904	0.544904
	Scml2	10389	138.59	60.51	343.45	159.41	45.99	177.55	67.72	166.13	15.2	3.01348	1.31572	7.46793	3.46619
	Suz12	23512	3028.58	2359.42	3584.9	2488.38	1852.32	1204.25	1159.9	1061.84	267.96	1.63502	1.27376	1.93536	1.34339
	Trim37	4591	2057.41	1443.16	2120.18	1697.23	1171.43	1071.49	463.68	625.32	153.06	1.75632	1.23196	1.80991	1.44885
	Trip12	9320	9695.48	8456.4	8612.93	8249.34	8684.49	3395.37	2957.07	2798.34	1615.74	1.11641	0.973736	0.99176	0.949893
	Ube2a	7319	3522.75	4641.38	4249.99	5323.77	3212.5	1137.67	2270.76	4731.31	768.32	1.09658	1.44479	1.32295	1.6572
	Ube2b	7320	2683.5	3774.89	2466.72	3369.44	3705.39	798.17	1512.73	1811.14	1044.51	0.724215	1.01876	0.665711	0.909335
	Ube2e1	7324	3398.03	4012.44	3247.71	3594.23	3344.89	1127.03	1881.91	1608.5	818.25	1.01589	1.19957	0.970947	1.07454
	Ube2n	7334	4213.74	4955.47	5161.32	6134.9	4051.95	1391.62	2780.4	2972.63	1220.19	1.03993	1.22298	1.27379	1.51406
	Ubr2	23304	3235.15	2555.36	2617.67	2329.32	3172.2	1252.78	1026.6	649.68	550.04	1.01984	0.805548	0.825191	0.734292
	Ubr5	51366	7044.65	4801.84	6803.92	6363.26	4343.22	4259.32	2612.66	2970.21	879.32	1.62199	1.10559	1.56656	1.4651
	Uhrf1	29128	850.57	765.54	1663.2	1167.34	87.11	659.27	713.43	633.54	70.94	9.76432	8.7882	19.0931	13.4008
	Usp22	23326	10689.7	8043.38	9912.33	7780.96	9976.53	4146.78	3444.33	3147.95	2064.35	1.07149	0.80623	0.993565	0.779926
	Wac	51322	7988.53	6192.52	7356.8	6169.29	7035.19	2156.1	1743.44	1675.27	948.28	1.13551	0.880221	1.04571	0.876919
	Wdr70	55100	1583.27	1672.24	1924.68	2101.97	1141.45	616.78	1145.02	858.55	157.51	1.38707	1.46501	1.68617	1.84149
